# Supplementary material for: Evolutionary interplay between structure, energy and epistasis in the coat protein of the ϕX174 phage family
Source: J R Soc Interface. 2017 Jan;14(126):20160139. doi: 10.1098/rsif.2016.0139 (PMC5310724; doi:10.1098/rsif.2016.0139)
Supplement: Data [file rsif20160139supp6.xlsx]

## Sheet: FoldX Ancestrals+Extants
FoldX data for all haplotypes in the Phylogeny	DDG
Haplotype	Replica –>
V3I	-4.37018	-6.00175	-5.45789	-1.7386	-4.00175	-4.37018	-6.00175	-5.45789	-1.7386	-4.00175	-4.57193	-0.589474	-4.00175	-5.59825	-4.07193	-4.71228	-1.25614	-4.67719	-1.52807	-4.08947
E8Q	0.787719	0.849123	0.857895	0.849123	0.673684	0.796491	0.805263	0.963158	0.7	0.840351	0.752632	0.735088	0.831579	0.717544	0.664912	0.787719	0.866667	0.74386	0.92807	0.735088
Q80K	-4.30877	-4.72105	-4.52807	-4.65088	-4.88772	-4.66842	-4.85263	-4.66842	-4.90526	-4.57193	-4.72982	-4.56316	-4.92281	-4.65088	-4.83509	-4.44035	-4.61579	-4.54561	-4.77368	-4.60702
Q80R	2.75263	2.72632	2.62982	2.62105	2.67368	2.38421	2.61228	2.69123	2.72632	2.65614	2.65614	2.53333	2.65614	2.51579	2.55965	2.4807	2.46316	2.86667	2.9193	2.98947
K83Q	-3.83509	-2.67719	-3.22982	-2.95789	-3.27368	-3.00175	-2.95789	-3.15965	-3.33509	-2.60702	-3.27368	-2.97544	-3.25614	-3.04561	-3.11579	-3.30877	-3.39649	-2.78246	-3.10702	-2.88772	-2.65088	-2.78246	-2.42281	-3.02807	-2.97544	-3.10702	-3.09825	-3.0807	-3.48421	-2.66842	-3.21228	-3.21228	-2.85263	-3.30877	-3.27368
N90K	-6.0193	-5.68596	-5.8	-5.93158	-5.75614	-5.55439	-5.8	-5.84386	-5.99298	-5.87895	-5.62456	-5.76491	-5.65965	-5.76491	-5.29123	-6.01053	-5.53684	-5.66842	-5.81754	-5.87895
T92A	-0.440351	-0.449123	-0.475439	-0.414035	-0.440351	-0.431579	-0.422807	-0.457895	-0.475439	-0.449123	-0.440351	-0.440351	-0.457895	-0.431579	-0.431579	-0.449123	-0.484211	-0.431579	-0.492982	-0.414035
T92N	-0.922807	-1.44035	-1.78246	-1.97544	-0.826316	-1.0193	-1.44035	-1.70351	-0.826316	-1.32632	-1.41404	-1.24737	-1.33509	-1.75614	-1.04561	-1.26491	-2.05439	-1.94912	-1.2386	-0.378947
T92S	1.18246	1.12105	1.19123	1.07719	1.18246	1.1386	1.1386	1.16491	1.10351	1.19123	1.17368	1.14737	1.14737	1.11228	1.17368	1.10351	1.1386	1.1386	1.1386	1.21754	1.14737	1.16491	1.20877	1.23509	1.16491	1.1386	1.16491	1.14737	1.12982	1.17368	1.15614	1.09474	1.17368	1.15614	1.17368
N98D	5.93684	6.03333	5.75263	5.84912	5.79649	5.9193	6.02456	5.74386	5.84912	5.69123	5.81404	5.82281	6.00702	5.7614	5.7614	5.82281	5.89298	5.84912	5.80526	5.78772
G101R	4.35789	3.97193	2.55965	3.38421	3.12982	4.98947	3.05965	2.78772	3.19123	3.07719	3.99825	3.18246	3.21754	3.55965	3.34912	3.42807	3.04211	1.78772	3.27895	2.6386
G101S	-1.13333	-1.81754	-2.22982	-2.47544	-2.77368	-1.13333	-1.81754	-2.22982	-2.47544	-2.77368	-1.55439	-1.0193	-1.93158	-2.16842	-1.53684	-1.94912	-0.992982	-1.51053	-1.51053	-1.92281
Y102S	10.6035	11.2263	11.7351	11.3404	11.393	10.5772	11.007	11.586	11.7175	11.4632	11.2351	11.2	11.3404	10.6298	10.9982	11.4456	11.2439	11.0947	11.3228	10.2965
Q125R	-2.2386	-3.59825	-3.53684	-2.88772	-0.52807	-2.15965	-2.54561	-2.66842	-0.0368421	-0.414035	-1.95789	-1.53684	-3.98421	-4.43158	-0.212281	-0.115789	-2.04561	-1.85263	-1.28246	-2.47544
P141A	10.9456	10.9456	10.9456	10.9456	10.9544	10.9456	10.9456	10.9456	10.9456	10.9544	10.9456	10.9456	10.9368	10.9456	10.9456	10.9368	10.9456	10.9544	10.9456	10.9368	10.9544	10.9632	10.9632	10.9632	10.9544	10.9456	10.9544	10.9456	10.9632	10.9544	10.9544	10.9544	10.9544	10.9544	10.9456
T144N	-2.8614	-2.95789	-2.90526	-2.90526	-2.91404	-2.8614	-2.94912	-2.90526	-2.90526	-2.89649	-2.90526	-2.91404	-2.87895	-2.90526	-2.91404	-2.90526	-2.89649	-2.90526	-2.89649	-2.90526
E145D	15.8754	18.7	18.4895	17.0333	20.7439	18.3491	17.2702	18.0421	18.7351	17.4281	16.7	17.3404	17.6386	17.3228	16.893	17.8667	18.6825	17.0333	18.2175	16.5596
E150A	1.29649	1.4807	1.45439	1.48947	1.35789	1.29649	1.16491	1.39298	1.14737	0.998246	1.06842	1.15614	1.06842	1.2614	1.34035	1.18246	1.19123	1.1386	1.12105	1.22632
E150Q	2.05088	1.86667	1.77018	1.60351	1.81404	2.08596	1.95439	1.87544	1.91053	1.84035	1.9807	1.77895	1.86667	1.84035	1.99825	1.85789	1.7	1.81404	1.7614	1.80526	2.15614	1.89298	2.02456	2.01579	2.02456	2.05088	2.14737	1.93684	2.05965	2.03333	1.86667	1.97193	1.93684	1.77018	2.03333
Q153E	-7.68596	-7.75614	-7.72105	-9.0193	-8.28246	-7.88772	-8.11579	-8.76491	-9.12456	-8.37895	-8.72105	-9.53684	-8.69474	-7.97544	-8.75614	-8.13333	-7.98421	-8.37018	-9.19474	-8.42281	-9.96667	-8.55439	-8.72105	-8.40526	-8.2386	-9.03684	-8.19474	-9.13333	-8.13333	-8.81754	-7.99298	-8.88772	-8.58947	-7.84386	-8.67719	-8.27368	-9.50175	-8.22105	-7.76491	-8.64211	-8.27368	-9.50175	-8.22105	-7.76491	-8.64211	-8.63333	-8.44912	-8.37895	-9.33509
D154N	14.9982	14.5772	13.086	14.2614	17.1825	13.4018	15.6386	15.0772	14.6561	19.3053	15.1298	14.3667	16.0333	11.6825	17.9018	17.5772	12.586	14.2439	16.0333	14.9368
E178K	-5.52807	-6.82632	-6.5193	-6.91404	-6.48421	-5.52807	-6.82632	-6.5193	-6.91404	-6.48421	-6.81754	-6.56316	-7.37018	-6.57193	-6.68596	-7.02807	-6.50175	-6.68596	-6.84386	-7.13333	-5.40526	-6.12456	-6.97544	-6.54561	-6.54561	-5.30877	-6.53684	-6.65965	-6.72982	-6.40526	-6.69474	-6.48421	-6.84386	-6.65965	-6.72105	-6.5807	-6.49298	-7.04561	-6.40526	-6.75614
R181C	12.0158	13.893	12.6561	12.8491	14.4456	12.2965	11.6298	13.0772	12.6649	12.0684	12.7	12.7789	13.2877	12.6123	13.4193	12.9982	13.4544	13.1386	13.4719	12.6211
Q182L	-5.02807	-4.94035	-5.03684	-4.77368	-5.12456	-5.12456	-5.29123	-5.25614	-5.0807	-4.91404	-4.72105	-5.0807	-4.96667	-4.98421	-4.88772	-4.75614	-4.68596	-4.80877	-4.83509	-4.72105	-5.15088	-5.06316	-5.22982	-5.26491	-5.27368	-5.48421	-5.65088	-5.3614	-5.24737	-5.51053	-5.29123	-5.35263	-5.40526	-5.29123	-5.31754
Q182R	-1.16842	-1.42281	-1.46667	-1.77368	-1.60702	-1.09825	-1.90526	-1.50175	-1.45789	-1.87018	-1.67719	-1.88772	-1.66842	-1.63333	-2.06316	-1.46667	-1.57193	-1.74737	-2.04561	-1.55439
D209E	1.54211	0.410526	0.866667	0.770175	0.857895	1.61228	0.331579	0.296491	1.12105	0.191228	0.849123	0.761404	0.489474	0.831579	0.24386	0.787719	0.2	0.147368	0.121053	0.173684
R216H	18.8316	23.3667	22.2088	23.0947	21.4982	21.8754	19.5596	19.8053	22.4368	24.8579	20.3579	22.2088	20.4895	18.2	22.7088	17.7	14.6561	18.6561	19.7	21.6912
F242L	34.0772	35.2702	35.3667	35.2351	35.4456	35.6035	35.5509	35.1474	36.2351	35.814	35.9632	36.9193	36.6298	34.5333	35.3667	35.9544	37.4719	35.5509	35.8053	34.9281
P317S	27.4982	27.5509	27.5596	27.5509	27.5509	27.4982	27.5509	27.5596	27.5509	27.5509	27.5509	27.5509	27.5596	27.5509	27.5509	27.5509	27.5509	27.5509	27.5509	27.5509
A318V	0.278947	0.515789	-0.378947	-0.045614	1.46316	1.9807	0.357895	1.31404	1.52456	0.296491	1.54211	2.29649	0.489474	0.936842	0.112281	-0.124561	0.866667	0.612281	1.19123	1.55088
V333I	1.2614	1.44561	0.761404	0.74386	0.814035	1.10351	1.16491	1.17368	0.664912	0.74386	0.691228	1.10351	1.01579	0.708772	0.822807	0.735088	1.00702	0.97193	0.822807	1.12105
S336T	10.6649	11.3316	10.7439	11.1035	11.6737	10.9895	10.8228	11.507	11.9982	11.2439	11.5421	11.2	11.7175	10.9632	12.1912	11.9018	10.9719	11.1737	10.9719	10.9368
D338H	36.5684	36.0596	36.1737	36.2877	36.5684	36.5684	36.0596	36.1737	36.2877	36.5684	35.5421	37.6298	37.4632	37.5333	37.5246	37.6211	36.9456	37.2526	37.5684	36.9281
D338N	19.5421	19.5421	19.5596	19.5421	19.5684	19.6737	19.6035	19.6561	19.6298	19.6386	19.6825	19.6123	19.6211	19.6649	19.6649	19.6474	19.6912	19.6912	19.7088	19.6298
S339A	-3.94912	-3.94912	-3.94912	-3.94912	-3.94912	-3.93158	-3.94035	-3.94912	-3.94912	-3.94912	-3.94912	-3.94035	-3.94035	-3.94035	-3.94035	-3.94035	-3.94912	-3.94035	-3.94035	-3.94912	-3.94912	-3.94912	-3.94035	-3.94912	-3.94912	-3.94912	-3.94912	-3.94912	-3.94912	-3.94912	-3.94912	-3.94035	-3.94035	-3.94035	-3.94912
A361V	1.20877	1.12105	1.02456	1.04211	1.03333	1.34035	1.2614	1.15614	1.1386	1.07719	1.10351	0.901754	1.18246	1.12105	1.21754	1.16491	0.989474	1.15614	1.15614	1.06842	1.51579	1.02456	1.2	1.14737	1.1386	1.15614	0.910526	1.14737	1.18246	1.19123	0.963158	0.840351	0.963158	0.910526	1.1386
Q372H	7.33158	7.72632	8.12105	8.50702	8.35789	7.62105	8.00702	8.39298	8.51579	8.38421	8.35789	8.35789	8.27018	8.61228	8.71754	8.9193	8.77895	8.54211	8.59474	8.33158
Q380P	-15.3877	-15.4579	-14.5807	-15.3439	-14.8877	-15.3614	-15.5982	-15.2035	-15.2737	-14.5544	-15.5456	-15.4491	-15.0456	-15.5193	-15.2561	-14.7649	-15.5105	-15.5105	-15.5193	-15.607
H388Q	0.568421	0.445614	0.498246	0.0684211	-0.194737	0.550877	-0.159649	-0.3	-0.370175	-0.615789	-0.133333	0.7	0.24386	-0.352632	0.489474	0.419298	0.261404	0.0684211	0.621053	0.322807
D389H	-13.3351	-14.3	-13.4316	-12.7298	-13.8526	-12.2211	-12.3	-11.9228	-12.9316	-11.9491	-11.4579	-12.8877	-13.1947	-12.5544	-12.5982	-12.607	-12.3614	-13.0632	-13.5544	-13.2035	-12.4053	-12.1596	-10.9228	-12.7386	-11.7561	-12.4053	-12.1596	-10.9228	-12.7386	-11.7561	-12.1421	-12.0544	-11.6421	-12.0895	-11.4228	-11.1596	-11.2298	-11.7298	-12.1158	-11.4053
D391N	13.8316	13.893	13.814	13.8404	13.8404	15.1386	15.1211	15.0772	15.1035	15.0246	15.0421	14.9105	15.0421	14.9807	14.893	14.9456	14.893	14.9632	15.0684	14.9193
Q392H	4.00702	3.90175	3.67368	3.9807	3.77895	4.2	3.71754	4.05965	3.38421	3.91053	3.98947	4.25263	3.86667	3.9807	4.53333	3.92807	3.69123	3.88421	4.51579	3.96316
T419S	3.37544	4.12982	1.85789	3.84912	0.691228	2.44561	3.87544	-0.440351	6.09474	0.954386	2.84035	2.73509	1.01579	-1.38772	6.94561	-3.51053	7.03333	4.44561	-2.03684	3.1386
M424I	7.22632	7.34912	8.37544	5.74386	8.14737	7.45439	7.84912	9.88421	8.25263	6.78772	8.59474	9.10351	8.45439	5.78772	8.50702	11.814	8.85789	9.04211	9.2	7.73509
K83K	-0.0192982	0.173684	0.226316	0.278947	0.077193	0.164912	0.0245614	0.15614	0.0947368	0.138596	0.147368	0.235088	0.129825	-0.0105263	0.252632
A361V P141A	11.6298	11.893	11.8491	11.7175	11.8491	11.7614	11.893	11.8491	11.8842	11.7614	11.5421	11.7789	11.8667	11.7175	11.8316
E150Q S339A	-2.0193	-1.90526	-2.06316	-2.08947	-1.92281	-1.94912	-1.89649	-2.09825	-1.97544	-2.00175	-1.76491	-1.78246	-2.10702	-1.84386	-1.98421	-2.03684	-1.94035	-2.03684	-1.93158	-2.04561	-2.04561	-2.09825	-1.96667	-2.0807	-2.01053	-1.96667	-2.13333	-2.13333	-1.89649	-2.01053	-1.83509	-1.80877	-1.93158	-1.93158	-2.19474	-2.05439	-1.98421	-1.88772	-2.05439	-2.01053	-1.88772	-1.95789	-2.11579	-1.88772	-1.92281	-2.05439	-2.09825	-2.09825	-2.03684
Q182L S339A	-9.58947	-9.3614	-9.71228	-9.50175	-9.37895	-9.28246	-9.53684	-9.32632	-9.5193	-9.41404	-9.47544	-9.57193	-9.93158	-9.5193	-9.28246
S339A T92S	-2.88092	-2.91346	-2.92012	-2.91089	-2.8744	-2.87282	-2.91875	-2.9242	-2.91943	-2.83651	-2.91775	-2.87285	-2.89945	-2.92792	-2.86845
Q153E T92S	-8.16842	-7.5807	-7.58947	-8.68596	-8.84386	-7.61579	-7.92281	-7.98421	-7.52807	-7.33509	-7.70351	-7.8	-7.22105	-6.94912	-8.37018	-8.56316	-8.28246	-7.75614	-7.95789	-7.99298	-8.15965	-7.3614	-7.06316	-7.15965	-8.0807	-7.96667	-7.60702	-7.20351	-8.91404	-8.13333	-7.87895	-7.94035	-8.00175	-7.34386	-7.51053
K83Q T92S	-1.49298	-1.88772	-2.04561	-1.96667	-1.8614	-1.65088	-1.94912	-1.66842	-1.44912	-1.89649	-1.18596	-1.72105	-0.887719	-1.76491	-1.71228
Q182L T92S	-4.31754	-4.22982	-4.21228	-4.05439	-4.45789	-3.94912	-4.15088	-4.0807	-4.08947	-4.20351	-4.43158	-4.44912	-4.28246	-4.05439	-4.35263
Q153E Q182L	-13.9228	-15.2298	-13.8439	-13.9842	-14.6947	-13.6596	-14.4842	-12.9404	-13.9228	-13.8439	-13.914	-14.914	-13.9491	-12.5281	-13.686
K83Q Q182L	-8.77368	-8.98421	-8.18596	-8.37895	-8.61579	-8.45789	-8.06316	-8.30877	-7.99298	-7.37895	-8.68596	-8.44912	-8.91404	-8.17719	-8.0193
A361V Q182L	-4.75614	-3.87895	-4.27368	-4.51053	-4.05439	-4.38772	-4.15088	-4.5193	-4.32632	-3.89649	-4.00175	-4.26491	-4.37018	-4.61579	-4.7386
A361V Q153E	-8.5193	-8.25614	-8.22982	-7.68596	-8.37018	-7.14211	-7.93158	-7.82632	-7.19474	-7.37895	-6.80877	-6.98421	-7.80877	-7.46667	-7.81754
A361V T92S	2.00702	1.89298	2.03333	2.1386	2.05088	2.00702	2.00702	2.09474	2.07719	2.09474	2.06842	1.68246	1.88421	1.85789	2.16491
P141A S339A	6.94561	6.94561	6.94561	6.93684	6.93684	6.93684	6.94561	6.95439	6.94561	6.93684	6.94561	6.94561	6.93684	6.94561	6.93684
K83Q P141A	7.82281	7.97193	7.83158	7.62982	7.7	7.43684	8.34912	7.84912	7.92807	7.7	7.43684	7.81404	7.64737	7.23509	7.89298
K83Q Q153E	-11.9053	-11.7561	-13.1772	-11.8088	-11.8175	-12.0719	-12.4404	-12.1684	-11.7737	-11.607	-12.107	-11.9579	-11.2123	-12.5018	-11.4579
P141A Q182L	5.83158	5.73509	5.84912	5.7614	5.47193	5.66491	5.55965	5.83158	5.6386	5.80526	5.59474	5.59474	5.43684	5.62105	5.7614
A361V S339A	-2.44035	-2.98421	-2.80877	-2.87018	-2.87895	-2.8614	-3.10702	-2.8614	-2.83509	-2.82632	-3.05439	-3.17719	-3.05439	-3.10702	-2.87018
E150Q Q182L	-3.58947	-3.11579	-3.47544	-3.39649	-3.31754	-3.31754	-3.44912	-3.24737	-3.77368	-3.41404	-3.3	-3.34386	-3.34386	-3.5807	-3.37895
E150Q P141A	13.007	12.8842	12.8228	12.8842	12.9281	12.8053	12.8316	12.8754	12.9193	12.9018	12.6386	12.8667	12.9368	12.7439	12.9982
E150Q T92S	3.06842	3.12105	3.03333	2.92807	3.10351	3.12982	3.20877	3.09474	2.89298	3.05965	2.93684	3.09474	3.01579	3.07719	3.07719
E150Q Q153E	-7.21228	-6.57193	-6.59825	-7.3	-6.98421	-6.87018	-7.08947	-6.57193	-6.26491	-6.14211	-6.60702	-6.28246	-6.88772	-5.90526	-6.47544
P141A T92S	11.9982	12.0421	12.0596	12.007	12.0246	12.0246	12.0421	12.0421	12.0596	12.007	12.0246	12.0333	12.0158	12.007	12.0421
K83Q S339A	-7.45789	-7.04561	-7.39649	-6.99298	-6.83509	-7.3	-7.5807	-7.46667	-7.29123	-6.88772	-6.84386	-7.5193	-7.10702	-6.63333	-7.04561
Q153E S339A	-12.0982	-12.8351	-13.3	-12.7737	-13.5018	-13.0018	-12.9228	-12.8175	-13.0895	-12.7912	-13.0807	-13.2737	-13.7035	-12.5895	-13.0632	-12.2825	-13.5105	-12.2386	-11.7737	-12.6596	-12.6509	-12.4667	-12.3877	-13.3526	-12.5544	-12.7825	-12.3088	-13.1509	-13.3351	-12.4053	-12.4228	-11.914	-12.0982	-12.8439	-12.2211	-12.5544	-12.6509	-12.7649	-12.7386	-11.8351	-12.8789	-13.4053	-12.7298	-12.0105	-12.5018	-11.6772	-12.9754	-11.9491	-12.5105
E150Q K83Q	-1.94912	-1.04561	-1.64211	-1.18596	-0.984211	-1.16842	-0.940351	-1.63333	-1.08947	-0.431579	-1.08947	-1.28246	-1.38772	-0.887719	-1.19474
A361V K83Q	-2.01053	-1.69474	-1.81754	-1.79123	-2.13333	-1.98421	-2.19474	-1.99298	-2.39649	-2.07193	-2.3614	-2.15088	-2.40526	-1.89649	-1.91404
P141A Q153E	2.1386	2.29649	2.41053	1.69123	2.43684	2.4807	1.58596	1.59474	1.9193	2.27895	2.44561	2.42807	1.1386	1.65614	1.37544	2.60351	1.38421	2.65614	3.11228	2.23509	2.24386	2.42807	2.49825	1.54211	2.34035	2.09474	2.57719	1.74386	1.55965	2.4807	2.46316	2.9807	2.79649	2.05088	2.66491	2.33158	2.22632	2.11228	2.1386	3.05965	2.00702	1.48947	2.16491	2.88421	2.39298	3.20877	1.92807	2.95439	2.37544
A361V E150Q	2.85789	2.72632	2.72632	2.94561	2.9807	2.4807	2.81404	2.97193	2.92807	2.86667	2.7614	2.88421	2.79649	3.06842	2.74386
A361V E150Q P141A	13.7877	13.7526	13.6912	13.9544	13.507	13.7088	13.5421	13.7965	13.7789	13.6912	13.6474	13.9018	13.9807	13.7789	13.9193	13.7877	13.7526	13.6912	13.9544	13.507	13.7088	13.5421	13.7965	13.7789	13.6912	13.6474	13.9018	13.9807	13.7789	13.9193
A361V K83Q Q182L	-6.89649	-6.69474	-7.52807	-7.01053	-7.25614	-7.78246	-7.8614	-7.8	-7.81754	-7.06316	-6.59825	-7.60702	-7.3614	-7.54561	-7.10702	-6.89649	-6.69474	-7.52807	-7.01053	-7.25614	-7.78246	-7.8614	-7.8	-7.81754	-7.06316	-6.59825	-7.60702	-7.3614	-7.54561	-7.10702
A361V K83Q P141A	8.78772	8.89298	8.59474	8.50702	9.25263	8.75263	8.98947	8.56842	8.34035	9.29649	8.98947	8.83158	9.08596	9.24386	9.03333	8.78772	8.89298	8.59474	8.50702	9.25263	8.75263	8.98947	8.56842	8.34035	9.29649	8.98947	8.83158	9.08596	9.24386	9.03333
E150Q Q153E T92S	-5.98421	-5.43158	-6.96667	-5.15965	-5.84386	-6.71228	-5.94035	-6.60702	-5.8	-6.2386	-5.37018	-5.55439	-5.74737	-5.91404	-6.04561	-5.98421	-5.43158	-6.96667	-5.15965	-5.84386	-6.71228	-5.94035	-6.60702	-5.8	-6.2386	-5.37018	-5.55439	-5.74737	-5.91404	-6.04561
A361V K83Q T92S	-0.668421	-0.721053	-1.06316	-0.721053	-0.712281	-0.931579	-1.49298	-0.25614	-0.905263	-0.677193	-1.07193	-0.185965	-0.791228	-0.57193	-0.992982
P141A Q153E S339A	-2.02807	-2.76491	-1.0193	-2.34386	-1.72982	-2.62456	-2.46667	-2.90526	-2.85263	-1.95789	-2.0193	-1.85263	-1.20351	-2.67719	-1.83509
A361V S339A T92S	-1.33509	-1.93158	-1.63333	-1.66842	-1.87018	-1.74737	-1.87018	-1.75614	-1.74737	-1.74737	-1.87018	-2.08947	-1.94035	-2.12456	-1.70351
K83Q P141A Q182L	2.51579	2.32281	2.4193	2.4807	2.62105	2.29649	3.14737	2.80526	2.79649	2.34912	2.96316	2.78772	2.87544	2.59474	2.72632
A361V K83Q S339A	-6.30877	-5.31754	-6.91404	-6.3	-6.63333	-6.27368	-5.68596	-6.11579	-5.15088	-6.27368	-6.17719	-6.08947	-5.62456	-6.22982	-5.65965
A361V E150Q K83Q	-0.615789	-0.142105	0.340351	0.0245614	0.138596	0.0508772	-0.142105	0.314035	-0.142105	-0.124561	-0.0280702	-0.0719298	-0.484211	-0.510526	-0.3
K83Q Q182L S339A	-12.6684	-12.8702	-11.8088	-12.414	-11.7649	-12.493	-12.9754	-12.6333	-11.9667	-12.5807	-12.3702	-12.4053	-12.6772	-12.4228	-12.6684
E150Q P141A T92S	13.8316	13.7965	13.9281	13.8316	13.9807	13.893	14.0947	13.9719	14.0421	13.9018	14.0772	13.8667	13.9807	13.7789	13.9632
P141A Q153E Q182L	-3.44912	-3.11579	-3.09825	-3.62456	-3.63333	-3.58947	-1.81754	-1.88772	-3.22105	-3.38772	-3.97544	-2.87895	-2.42281	-2.47544	-1.64211
A361V Q182L S339A	-8.20351	-8.5807	-8.41404	-8.37018	-8.70351	-8.90526	-8.38772	-8.37018	-8.3614	-8.37895	-8.24737	-8.50175	-8.55439	-8.31754	-8.37018
Q153E Q182L S339A	-17.6421	-17.3263	-17.9316	-18.186	-18.3789	-18.2123	-18.8877	-17.4667	-18.3263	-17.9316	-17.2386	-18.0193	-17.5807	-18.2123	-18.1772
E150Q P141A Q153E	4.00321	3.35216	4.19522	4.1407	3.54796	4.08507	3.05754	3.91219	3.30044	4.01008	3.46271	3.67354	3.22426	4.05828	3.7414
K83Q P141A Q153E	0.237027	2.22956	-0.618349	0.657067	-0.144449	2.16124	-0.150099	2.64971	-0.320795	0.594922	0.306646	1.1287	0.957035	0.836205	0.347558
K83Q Q153E Q182L	-17.1246	-17.7737	-17.9404	-18.0105	-17.5281	-17.6684	-16.3088	-16.6421	-16.3	-17.5368	-16.6421	-18.0193	-15.8351	-16.7737	-17.7123
E150Q K83Q P141A	9.34035	10.1298	9.77018	9.97193	9.62982	9.55965	9.48947	9.28772	10.0509	9.73509	9.92807	9.34035	9.69123	10.0772	9.47193
Q153E Q182L T92S	-13.3965	-12.7386	-13.4579	-13.6246	-12.5544	-13.5807	-11.4053	-12.8702	-13.0368	-13.0982	-12.607	-12.6158	-12.7649	-12.1947	-14.0456
E150Q Q182L T92S	-2.50175	-2.22105	-1.74737	-2.43158	-2.47544	-2.39649	-2.17719	-2.3614	-3.12456	-2.47544	-2.28246	-2.45789	-2.11579	-1.95789	-2.15088
A361V Q153E Q182L	-12.3351	-13.3175	-13.1158	-12.5456	-13.5807	-13.0807	-13.5368	-14.1421	-13.6421	-12.914	-13.3351	-13.5807	-13.4404	-12.8877	-11.8088
A361V Q153E S339A	-12.2649	-12.0368	-11.7825	-11.0807	-13.6947	-12.3526	-12.493	-10.9228	-12.186	-11.2474	-11.6246	-11.6947	-11.9404	-12.6596	-11.1684
K83Q Q153E S339A	-15.7386	-15.8351	-15.3351	-15.2737	-15.0018	-16.5807	-14.2386	-14.0719	-15.1772	-15.8263	-15.3088	-15.6509	-15.3702	-15.5193	-16.2211
K83Q S339A T92S	-5.56316	-5.70351	-5.62456	-5.3614	-6.13333	-5.72982	-5.5807	-5.0807	-5.7386	-5.53684	-5.13333	-5.33509	-5.71228	-5.56316	-5.74737
P141A S339A T92S	8.02456	8.07719	8.05088	8.05088	8.01579	7.9807	7.98947	8.00702	8.02456	8.03333	7.98947	8.04211	8.02456	8.05088	8.00702
E150Q Q153E Q182L	-10.8351	-12.8263	-13.0544	-12.1684	-11.6684	-12.1684	-11.8439	-12.8965	-12.5632	-12.2386	-11.6509	-12.8526	-12.2737	-12.0018	-12.4228
P141A Q182L T92S	6.44561	6.47193	6.80526	6.65614	6.71754	6.73509	6.4807	6.60351	6.6386	6.40175	6.77895	6.58596	6.99825	6.53333	6.24386
E150Q Q182L S339A	-7.54561	-7.16842	-7.54561	-7.44912	-7.18596	-7.09825	-7.25614	-7.35263	-7.62456	-7.2386	-7.62456	-7.41404	-7.38772	-7.59825	-7.5193
E150Q P141A S339A	8.68246	8.86667	8.98947	9.02456	8.83158	8.77018	8.94561	8.87544	8.96316	8.87544	8.95439	9.12982	8.92807	8.7614	8.7614
A361V P141A Q182L	6.52456	6.4807	6.72632	6.57719	6.47193	6.28772	6.38421	6.43684	6.67368	6.51579	6.35789	6.10351	6.24386	6.31404	6.1386
A361V E150Q Q182L	-1.77368	-1.5193	-2.08947	-2.40526	-2.28246	-2.2386	-1.97544	-2.07193	-2.17719	-1.81754	-2.22982	-2.19474	-2.15965	-2.09825	-2.07193
A361V E150Q S339A	-0.992982	-1.07193	-1.51053	-1.16842	-1.04561	-1.02807	-0.940351	-1.12456	-1.12456	-1.11579	-1.09825	-1.13333	-1.08947	-1.42281	-0.975439
K83Q P141A T92S	8.65614	9.34035	9.15614	9.27018	9.40175	9.4807	9.41053	9.33158	9.07719	9.10351	9.41053	9.52456	9.40175	9.08596	9.07719
K83Q P141A S339A	4.1386	3.84035	3.55965	4.39298	3.81404	3.92807	4.24386	3.64737	4.10351	3.73509	3.83158	3.50702	4.09474	3.91053	4.02456
E150Q K83Q S339A	-5.96667	-5.06316	-5.65965	-5.20351	-4.99298	-5.17719	-4.95789	-5.65088	-5.10702	-4.44912	-5.09825	-5.29123	-5.40526	-4.90526	-5.21228
P141A Q182L S339A	1.47193	1.55965	1.77018	1.58596	1.69123	1.83158	1.41053	1.58596	1.71754	1.62105	1.45439	1.32281	1.4807	1.4807	1.75263
E150Q S339A T92S	-0.984211	-0.773684	-0.84386	-0.966667	-0.826316	-0.957895	-0.949123	-0.677193	-0.887719	-0.966667	-0.957895	-0.773684	-0.966667	-0.703509	-0.905263
E150Q K83Q Q182L	-7.01053	-6.78246	-6.8614	-7.0193	-5.8	-6.7386	-6.20351	-5.88772	-6.60702	-6.15088	-6.37018	-6.44035	-6.5807	-6.3	-6.27368
A361V E150Q T92S	4.29649	4.05088	4.1386	3.94561	3.99825	4.08596	4.00702	3.87544	3.89298	3.84912	4.05088	4.04211	3.74386	4.28772	4.18246
A361V P141A Q153E	3.60351	3.47193	3.03333	3.39298	2.94561	3.37544	3.4807	2.54211	2.35789	3.12105	3.53333	3.94561	2.62982	3.2	3.1386
E150Q K83Q Q153E	-9.19474	-9.94035	-10.1684	-9.5807	-7.94912	-9.84386	-8.80877	-9.90526	-10.3965	-10.2123	-9.46667	-10.1596	-10.5368	-9.07193	-10.0281
A361V P141A T92S	13.4719	12.9719	13.1912	13.1386	13.1211	13.1649	12.9632	13.086	13.1123	13.2263	13.007	12.9544	13.0158	12.8579	13.1825
A361V Q153E T92S	-6.59825	-6.87895	-6.64211	-7.21228	-7.15965	-5.56316	-7.05439	-6.21228	-6.15088	-5.61579	-6.90526	-6.91404	-7.44912	-6.96667	-7.32632
A361V P141A S339A	7.87544	7.95439	8.04211	7.9193	7.87544	7.94561	8.01579	7.77895	7.77018	7.99825	8.06842	7.98947	7.66491	7.98947	7.9807
P141A Q153E T92S	3.98947	3.32281	3.1386	4.15614	2.96316	4.03333	3.37544	2.80526	3.75263	2.91053	3.85789	3.37544	4.01579	3.16491	3.85789
E150Q P141A Q182L	7.46316	7.65614	7.77018	7.52456	7.74386	8.05088	7.81404	7.59474	7.50702	7.83158	7.73509	7.77895	7.84912	7.62982	7.4807
A361V E150Q Q153E	-6.01053	-6.04561	-6.46667	-5.63333	-5.77368	-6.8	-6.63333	-6.35263	-7.15088	-6.84386	-6.51053	-6.8	-6.16842	-5.61579	-5.8
K83Q Q153E T92S	-10.0895	-10.9491	-11.8175	-9.87895	-10.9667	-11.0456	-10.414	-11.6333	-10.2386	-10.5632	-10.7298	-11.107	-10.6158	-10.9667	-10.8351
E150Q Q153E S339A	-10.7386	-11.8877	-11.0105	-11.8702	-11.1596	-10.8965	-11.1947	-10.8088	-11.3263	-10.6947	-10.8175	-11.8088	-11.9754	-11.8965	-11.0456	-11.2474	-10.6421	-11.0895	-11.3351	-10.7737	-10.3351	-11.0105	-10.3263	-10.8263	-10.8351	-11.0544	-12.0456	-11.2474	-11.5807	-11.2825	-10.2386	-10.8702	-10.9404	-11.8702	-10.7035	-11.3	-12.3965	-11.0018	-11.6333	-11.3439	-10.8175	-11.3702	-11.4667	-11.3088	-11.6158	-11.7912	-11.6772	-12.1246	-11.0456
K83Q Q182L T92S	-7.15088	-6.46667	-5.85263	-6.87018	-5.67719	-7.08947	-6.83509	-7.37895	-7.13333	-7.29123	-7.12456	-6.95789	-6.84386	-7.0807	-7.35263
E150Q K83Q T92S	0.542105	-0.0719298	-0.0280702	0.252632	0.077193	-0.045614	-0.0192982	0.454386	0.314035	0.498246	0.287719	0.857895	0.252632	-0.054386	-0.0894737
Q182L S339A T92S	-8.46667	-8.05439	-8.03684	-8.10702	-8.24737	-8.18596	-8.26491	-8.3	-8.21228	-8.32632	-8.10702	-8.14211	-8.07193	-8.30877	-7.96667
Q153E S339A T92S	-11.2649	-12.9404	-12.0544	-11.6772	-12.414	-11.0807	-12.1684	-11.2825	-11.3526	-10.9316	-11.5281	-11.3175	-11.7737	-11.4579	-11.7035
A361V Q182L T92S	-3.61579	-3.61579	-3.55439	-3.54561	-3.40526	-3.54561	-3.5193	-3.90526	-3.76491	-3.63333	-3.26491	-3.18596	-3.33509	-3.57193	-3.72982
A361V K83Q Q153E	-10.6596	-10.6246	-11.2561	-11.5018	-11.3088	-10.9053	-8.54561	-10.3526	-10.7912	-10.3	-10.6246	-11.1596	-11.0895	-11.3439	-10.3789
A361V P141A Q182L T92S	7.57719	7.50702	7.75263	7.46316	7.21754	7.61228	7.30526	7.7614	7.34912	7.55965	7.80526	7.51579	7.42807	7.7614	7.27018	7.57719	7.50702	7.75263	7.46316	7.21754	7.61228	7.30526	7.7614	7.34912	7.55965	7.80526	7.51579	7.42807	7.7614	7.27018
A361V E150Q Q182L S339A	-6.65965	-6.37895	-6.37018	-6.28246	-6.81754	-6.58947	-7.08947	-6.37018	-6.89649	-6.64211	-6.68596	-7.02807	-6.95789	-6.61579	-6.8	-6.65965	-6.37895	-6.37018	-6.28246	-6.81754	-6.58947	-7.08947	-6.37018	-6.89649	-6.64211	-6.68596	-7.02807	-6.95789	-6.61579	-6.8
A361V E150Q K83Q S339A	-4.0807	-4.77368	-3.63333	-3.80877	-3.61579	-3.87018	-3.35263	-3.3614	-4.32632	-3.58947	-3.62456	-3.60702	-3.80877	-3.66842	-4.11579	-4.0807	-4.77368	-3.63333	-3.80877	-3.61579	-3.87018	-3.35263	-3.3614	-4.32632	-3.58947	-3.62456	-3.60702	-3.80877	-3.66842	-4.11579
K83Q Q153E S339A T92S	-14.1684	-14.9579	-15.0456	-12.4404	-14.2035	-13.2386	-14.3263	-14.1509	-13.3	-13.4579	-13.0982	-13.7211	-13.7386	-13.914	-14.4842
Q153E Q182L S339A T92S	-15.9404	-16.6246	-16.7561	-16.5368	-16.4579	-16.9491	-15.8614	-17.3088	-16.7298	-17.3877	-17.3877	-17.0632	-17.1158	-17.5982	-18.4316
P141A Q182L S339A T92S	2.6386	2.71754	2.77018	2.6386	2.53333	2.35789	2.59474	2.68246	2.60351	2.35789	2.68246	2.61228	2.91053	2.53333	2.50702
P141A Q153E Q182L S339A	-8.06316	-6.40526	-6.84386	-6.87895	-6.8614	-7.65965	-8.49298	-7.09825	-7.38772	-7.37018	-7.83509	-7.08947	-7.99298	-6.98421	-6.93158
A361V K83Q Q153E T92S	-9.97544	-10.4667	-9.34386	-9.8	-9.92281	-9.41404	-8.85263	-10.0368	-9.91404	-9.00175	-9.11579	-8.20351	-10.3526	-8.8	-9.82632
A361V E150Q Q182L T92S	-1.22105	-1.14211	-1.24737	-1.03684	-1.16842	-1.10702	-1.3614	-1.18596	-1.63333	-1.5193	-1.84386	-1.8	-1.16842	-1.45789	-1.54561
E150Q P141A Q153E Q182L	-1.77368	-1.90526	-1.44035	-1.64211	-1.19474	-1.67719	-1.71228	-2.12456	-1.0807	-1.76491	-2.18596	-1.39649	-0.291228	-1.5193	-1.38772
E150Q K83Q P141A Q182L	4.32281	4.12982	4.4193	4.4193	5.84912	4.18246	4.23509	4.84912	4.68246	4.19123	4.59474	4.31404	4.27895	4.77895	4.1386
E150Q K83Q S339A T92S	-3.89649	-3.48421	-3.74737	-3.54561	-3.84386	-4.0193	-3.10702	-3.27368	-3.37895	-4.06316	-4.25614	-4.15965	-3.56316	-3.09825	-3.83509
A361V K83Q Q182L S339A	-11.5193	-11.6684	-11.9316	-11.5456	-11.414	-11.8439	-11.2737	-10.8877	-11.1772	-11.7474	-11.5719	-11.2912	-11.6509	-11.8088	-11.3088
K83Q P141A Q153E S339A	-4.34386	-5.54561	-5.43158	-4.68596	-5.85263	-4.37018	-5.34386	-3.65965	-5.34386	-4.51053	-5.57193	-3.57193	-5.67719	-4.72105	-3.44035
A361V K83Q S339A T92S	-4.98421	-4.42281	-4.94035	-4.69474	-5.04561	-4.8	-4.51053	-4.31754	-4.60702	-4.72982	-4.65965	-4.82632	-4.44912	-4.71228	-4.92281
A361V P141A Q182L S339A	2.30526	2.53333	2.08596	2.89298	2.42807	2.61228	2.29649	2.27895	2.29649	2.4193	2.2614	2.47193	2.22632	2.42807	2.62105
A361V K83Q P141A Q182L	3.43684	3.37544	3.86667	4.2614	3.7	3.2	2.82281	3.51579	3.49825	3.93684	3.17368	3.99825	4.46316	4.05088	4.14737
K83Q P141A Q182L T92S	3.24386	3.27018	3.98947	4.22632	4.15614	4.74386	4.48947	4.42807	3.51579	4.51579	3.65614	4.09474	3.91053	4.06842	3.52456
E150Q K83Q Q153E Q182L	-14.56	-13.5887	-13.6875	-14.2309	-13.9313	-13.6084	-13.3923	-13.7182	-13.2898	-14.0823	-14.6211	-12.96	-13.1482	-13.9334	-13.6163
E150Q K83Q Q182L S339A	-10.1509	-11.0105	-10.2825	-10.5193	-10.2474	-10.107	-10.0895	-10.5719	-10.3614	-10.7035	-10.9053	-10.4842	-10.0895	-10.4404	-10.3789
K83Q Q153E Q182L T92S	-16.186	-16.3789	-15.3614	-17.5281	-16.1596	-15.2737	-14.4228	-14.0982	-15.5895	-15.0719	-15.8351	-15.3965	-15.9404	-15.3614	-14.9754
K83Q P141A S339A T92S	4.68246	4.77018	4.97193	4.62982	5.14737	4.72632	4.84035	5.19123	5.06842	4.9193	5.21754	5.2	5.02456	5.09474	5.67368
A361V E150Q Q153E S339A	-9.51053	-10.8965	-10.4228	-10.3965	-10.1421	-10.0632	-10.2035	-9.22105	-10.1421	-11.0105	-9.44035	-9.17719	-10.0895	-10.9579	-9.95789
A361V K83Q P141A Q153E	-0.370175	-0.273684	-0.431579	-0.194737	-0.0807018	0.42807	0.349123	-1.03684	-0.317544	0.585965	-0.308772	0.831579	-0.142105	0.349123	-0.914035
E150Q K83Q P141A S339A	5.10351	5.74386	5.49825	5.97193	5.95439	6.39298	5.73509	5.77895	5.91053	5.4193	5.43684	5.29649	5.84035	5.74386	5.6386
A361V Q153E S339A T92S	-10.8088	-12.2474	-11.3877	-10.3175	-10.4316	-11.0193	-11.7912	-10.7649	-11.7825	-11.0982	-9.65965	-11.5368	-9.85263	-9.94912	-11.2123
A361V E150Q K83Q P141A	10.7614	10.5421	10.7614	10.814	11.2702	10.4456	10.5333	10.1561	10.3842	10.6123	10.2526	10.4719	10.9456	10.586	11.0772
A361V E150Q Q153E Q182L	-11.2912	-10.4842	-11.2737	-10.2737	-10.6421	-10.8965	-11.1772	-12.0632	-11.3175	-11.2649	-11.0193	-11.8175	-10.5982	-11.2561	-11.8789
E150Q P141A Q153E T92S	4.48947	4.94561	5.33158	5.10351	4.61228	5.64737	5.30526	4.99825	5.46316	3.94561	5.10351	5.12105	4.66491	4.81404	5.2
A361V E150Q P141A Q153E	3.54211	4.9193	4.60351	5.75263	5.62105	3.71754	3.66491	3.48947	5.37544	5.66491	4.66491	5.36667	5.27018	5.14737	3.74386
E150Q K83Q Q153E S339A	-13.7649	-13.9491	-13.3702	-13.0544	-13.3702	-14.686	-14.0632	-14.2474	-14.914	-14.6246	-14.6684	-13.9491	-14.2211	-14.7386	-12.9579
A361V E150Q Q153E T92S	-4.37018	-5.12456	-4.72982	-5.31754	-4.91404	-4.49298	-3.88772	-5.22982	-4.89649	-4.72982	-4.37895	-4.74737	-5.49298	-6.37895	-4.78246
E150Q Q153E Q182L S339A	-16.2386	-15.8351	-16.2474	-16.3351	-16.6158	-16.3088	-17.414	-15.3439	-15.4053	-16.3439	-15.9228	-16.1684	-16.5456	-15.5368	-16.107
E150Q Q153E S339A T92S	-9.65088	-10.5982	-10.1947	-9.71228	-9.64211	-10.2737	-9.12456	-9.42281	-9.96667	-9.8	-10.2474	-9.92281	-9.72105	-9.09825	-9.61579
A361V P141A S339A T92S	8.93684	8.92807	8.6386	8.93684	8.83158	8.7614	8.93684	8.98947	8.95439	8.97193	8.72632	8.85789	8.95439	8.84035	8.90175
A361V E150Q P141A T92S	14.9105	15.1035	15.1298	14.814	14.7789	14.6912	14.8491	14.6211	14.7614	14.8316	14.7351	15.1123	14.893	14.7175	14.9632
K83Q P141A Q153E Q182L	-6.08947	-7.5193	-7.5193	-6.81754	-5.94912	-6.5193	-7.65088	-5.65088	-6.22982	-6.31754	-6.48421	-6.58947	-5.3614	-5.49298	-6.14211
E150Q P141A Q182L S339A	3.53333	3.32281	3.46316	3.40175	3.15614	3.38421	3.42807	3.68246	3.44561	3.54211	3.44561	3.34035	3.24386	3.61228	3.17368
A361V E150Q K83Q Q182L	-6.0193	-5.32632	-5.19474	-5.27368	-5.35263	-4.94912	-5.61579	-5.49298	-5.43158	-5.46667	-5.27368	-5.64211	-5.83509	-5.28246	-4.81754
E150Q K83Q P141A T92S	11.5684	11.1211	11.6035	11.9544	11.4544	10.7175	11.5596	11.1737	10.8404	10.8491	11.4719	11.7789	11.3053	10.9281	11.1386
A361V K83Q Q153E S339A	-15.2386	-14.7298	-15.5895	-15.9754	-15.3263	-15.9842	-14.5456	-15.0895	-15.6421	-14.7561	-15.5018	-14.5368	-15.0281	-15.2912	-14.7123
K83Q Q182L S339A T92S	-10.6333	-10.6684	-10.6947	-10.5895	-10.5456	-11.3263	-11.2386	-10.8175	-10.8351	-10.8	-10.5719	-10.3175	-10.5281	-10.607	-10.9404
A361V P141A Q153E T92S	3.49825	3.84035	3.83158	3.52456	3.70877	4.4807	4.20877	3.91053	5.03333	3.50702	4.47193	3.68246	3.77018	4.73509	4.15614
A361V K83Q Q153E Q182L	-16.5982	-17.0719	-15.5807	-15.186	-15.9316	-17.107	-15.3439	-16.1684	-15.2035	-15.914	-16.0105	-16.3965	-16.6421	-16.5544	-16.1684
E150Q K83Q P141A Q153E	1.07719	0.138596	0.998246	1.06842	0.92807	1.07719	0.331579	1.01579	1.05088	0.849123	2.4193	-0.177193	0.568421	0.0859649	0.822807
E150Q K83Q Q153E T92S	-9.51053	-7.25614	-9.98421	-8.54561	-8.38772	-8.14211	-9.11579	-9.21228	-8.8614	-8.61579	-8.71228	-8.65088	-8.38772	-8.3	-8.94035
E150Q Q182L S339A T92S	-6.54561	-6.22105	-6.18596	-6.09825	-6.22105	-6.57193	-6.41404	-6.58947	-6.25614	-6.51053	-6.77368	-6.12456	-6.83509	-6.63333	-6.21228
A361V P141A Q153E Q182L	-1.10702	-2.98421	-1.79123	-2.47544	-2.34386	-2.20351	-2.38772	-3.57193	-1.39649	-2.52807	-2.80877	-1.51053	-2.46667	-2.11579	-1.3
A361V Q182L S339A T92S	-7.49298	-7.50175	-7.11579	-7.46667	-7.50175	-7.25614	-7.3614	-7.33509	-7.80877	-7.2386	-7.54561	-7.68596	-7.50175	-7.51053	-7.24737
E150Q K83Q Q182L T92S	-5.43158	-4.64211	-5.48421	-4.82632	-4.26491	-4.95789	-5.43158	-4.44035	-4.62456	-4.79123	-4.94912	-5.13333	-4.77368	-4.81754	-5.09825
A361V E150Q S339A T92S	0.0508772	-0.0982456	0.252632	-0.045614	-0.0807018	-0.212281	-0.317544	-0.045614	-0.387719	-0.00175439	-0.0105263	0.0333333	0.340351	-0.0280702	0.103509
E150Q P141A S339A T92S	10.1649	9.86667	9.93684	9.97193	9.9807	10.007	10.007	9.88421	10.007	9.99825	9.77018	9.95439	9.88421	9.71754	9.98947
A361V E150Q P141A S339A	9.88421	9.66491	9.94561	9.65614	10.0333	9.7614	9.89298	9.68246	9.84912	9.4807	9.39298	9.73509	9.78772	9.59474	10.0333
K83Q Q153E Q182L S339A	-20.607	-21.107	-20.9754	-20.7912	-20.8351	-20.7298	-21.0193	-21.1509	-20.686	-22.1246	-20.2737	-21.1772	-21.9491	-21.6509	-21.1947
A361V K83Q P141A T92S	10.1298	10.4281	10.0684	9.91053	10.1035	9.88421	9.19123	10.5772	9.82281	9.66491	10.007	9.9807	10.4632	10.0772	10.1649
A361V K83Q Q182L T92S	-6.70351	-5.3	-5.78246	-5.33509	-6.49298	-5.49298	-6.12456	-5.71228	-5.22982	-5.72982	-5.5193	-5.56316	-5.37895	-5.5807	-5.70351
P141A Q153E Q182L T92S	-2.83509	-1.8614	-1.75614	-2.44035	-1.60702	-2.24737	-1.24737	-2.07193	-1.79123	-2.08947	-2.03684	-2.10702	-2.12456	-2.45789	-2.50175
K83Q P141A Q153E T92S	1.46316	1.05088	0.217544	1.41053	0.805263	-0.203509	-0.414035	0.682456	0.0859649	1.32281	-0.0105263	0.129825	-0.282456	1.05965	0.577193
E150Q Q153E Q182L T92S	-12.0193	-11.9491	-11.5982	-11.3965	-11.4053	-11.8526	-11.1947	-10.9667	-11.0895	-11.1947	-10.7912	-11.2825	-10.8789	-10.4579	-10.6772
E150Q P141A Q153E S339A	0.182456	-0.545614	-0.422807	0.191228	-0.0192982	-0.282456	-0.405263	0.287719	-0.84386	0.463158	0.717544	-0.861404	-1.08947	-1.37018	0.349123
K83Q P141A Q182L S339A	-1.63333	-1.89649	-1.32632	-1.79123	-1.11579	-1.80877	-1.50175	-1.72105	-1.13333	-1.47544	-1.5193	-1.42281	-1.18596	-1.32632	-1.49298
A361V E150Q K83Q T92S	1.27018	1.22632	1.30526	1.25263	1.34912	1.20877	1.68246	1.2614	1.01579	0.92807	0.74386	1.45439	1.09474	1.28772	1.10351
A361V E150Q K83Q Q153E	-10.3263	-8.5193	-9.41404	-9.48421	-8.44912	-9.07193	-9.15088	-8.18596	-9.44912	-9.51053	-9.39649	-9.09825	-9.77368	-9.77368	-7.5193
E150Q P141A Q182L T92S	8.87544	9.15614	8.49825	8.53333	8.80526	8.64737	9.03333	8.80526	8.88421	8.73509	8.48947	8.52456	8.56842	8.93684	8.70877
A361V P141A Q153E S339A	-1.03684	-1.37018	-0.966667	-1.51053	-1.25614	-1.26491	-0.914035	-1.04561	-1.69474	-0.922807	-0.878947	-1.20351	-1.13333	-0.431579	-1.52807
P141A Q153E S339A T92S	-0.721053	-0.922807	-0.563158	-0.791228	-0.598246	-1.14211	-1.10702	-0.405263	-1.61579	-0.536842	-0.387719	-0.75614	-0.887719	-0.677193	-0.25614
A361V E150Q P141A Q182L	8.54211	8.14737	8.49825	8.75263	8.40175	8.59474	8.21754	8.27895	8.45439	8.21754	8.81404	8.64737	8.58596	7.99825	8.34035
A361V K83Q P141A S339A	4.27018	5.2	4.4193	4.82281	4.21754	4.93684	4.86667	4.7614	4.59474	4.38421	4.55088	4.42807	4.86667	4.92807	4.42807
A361V Q153E Q182L T92S	-12.0982	-11.4754	-12.8175	-12.4053	-11.107	-11.8088	-12.1772	-13.186	-12.1421	-12.2474	-13.0193	-12.2561	-11.0544	-11.4579	-12.9667
A361V Q153E Q182L S339A	-18.4316	-18.2649	-17.2737	-17.6158	-17.9316	-18.2298	-17.3	-17.7561	-17.8877	-16.7912	-17.1509	-17.2035	-16.2912	-17.3702	-16.8439
E150Q K83Q P141A Q153E T92S	2.92807	2.77018	2.17368	2.08596	1.84035	2.2614	2.53333	2.61228	1.69123	2.50702	2.38421	2.01579	3.45439	2.53333	2.4807	2.92807	2.77018	2.17368	2.08596	1.84035	2.2614	2.53333	2.61228	1.69123	2.50702	2.38421	2.01579	3.45439	2.53333	2.4807
A361V E150Q K83Q S339A T92S	-3.11579	-2.37895	-3.09825	-2.75614	-2.79123	-2.25614	-2.77368	-2.51053	-3.09825	-3.47544	-2.63333	-3.29123	-2.96667	-2.65088	-2.72982	-3.11579	-2.37895	-3.09825	-2.75614	-2.79123	-2.25614	-2.77368	-2.51053	-3.09825	-3.47544	-2.63333	-3.29123	-2.96667	-2.65088	-2.72982
A361V E150Q K83Q Q182L T92S	-4.88772	-4.41404	-3.97544	-3.5807	-3.56316	-3.31754	-3.8614	-3.52807	-3.78246	-3.5807	-3.51053	-3.45789	-3.51053	-3.7386	-3.72982
A361V E150Q Q182L S339A T92S	-4.51053	-4.83509	-5.22105	-5.02807	-4.97544	-4.88772	-5.33509	-4.90526	-5.22105	-5.27368	-5.15088	-5.27368	-5.2386	-5.30877	-4.69474
A361V E150Q K83Q P141A S339A	6.7	6.77895	6.89298	6.64737	6.66491	6.96316	7.03333	6.62982	6.77018	7.02456	7.31404	6.22632	6.31404	6.84035	6.64737
A361V E150Q K83Q P141A T92S	12.6298	12.4544	12.6123	12.1211	12.6123	11.7702	11.8316	12.0509	12.8667	12.086	11.9018	12.4719	12.1123	12.2263	12.1211
A361V P141A Q153E Q182L T92S	-0.212281	-0.238596	-1.5807	-1.31754	-1.3614	-0.931579	-2.11579	-1.09825	-1.2386	-2.01053	-1.16842	-1.82632	-1.17719	-1.94912	-2.04561
E150Q P141A Q153E Q182L T92S	0.542105	-1.02807	-0.729825	0.217544	-0.905263	-0.326316	-1.40526	-0.536842	-0.887719	-0.326316	-1.00175	0.191228	-1.50175	1.07719	-0.238596
A361V E150Q K83Q Q153E Q182L	-14.8702	-13.0719	-14.993	-14.7649	-14.3526	-14.1772	-14.2912	-13.8088	-14.4228	-13.9491	-14.6158	-14.186	-14.607	-13.8965	-15.1158
E150Q P141A Q182L S339A T92S	4.16491	4.62982	4.77895	4.7	4.86667	4.56842	4.68246	4.51579	4.42807	4.7	4.64737	4.07719	4.55965	4.70877	4.86667
E150Q K83Q Q153E Q182L T92S	-13.5193	-13.3789	-14.4316	-13.9316	-13.8439	-14.1509	-14.6596	-13.7561	-13.5193	-10.2737	-13.1421	-12.8526	-13.0193	-13.3351	-15.4754
E150Q K83Q P141A Q182L T92S	5.78772	6.58596	6.2614	6.01579	5.84035	6.20877	5.93684	5.24386	6.18246	5.61228	6.1386	5.55088	6.27018	5.86667	6.14737
A361V K83Q P141A S339A T92S	5.86667	5.84035	5.88421	5.94561	6.36667	5.9193	6.07719	6.77895	6.09474	6.2614	6.20877	5.82281	6.11228	5.99825	5.96316
A361V E150Q Q153E S339A T92S	-9.18272	-8.99526	-8.79737	-9.00079	-9.20351	-8.87193	-8.24616	-10.6605	-8.23341	-8.16061	-7.9394	-8.90789	-8.52702	-9.03789	-8.50961
A361V E150Q K83Q P141A Q182L	6.48265	6.63616	6.76295	6.99037	6.68765	7.33155	7.12814	6.89629	6.63318	6.35368	6.18201	7.04996	7.49486	6.73748	6.89275
K83Q P141A Q182L S339A T92S	1.23961	1.25717	0.853375	1.27682	1.31939	0.521278	0.766638	1.61078	1.56323	1.08389	0.374162	1.24312	1.34383	0.922085	1.49993
A361V E150Q P141A Q153E Q182L	-0.984211	0.270175	-1.05439	0.454386	-0.335088	-0.650877	-1.39649	-0.563158	-0.238596	-0.25614	-1.39649	-0.668421	-1.41404	-0.422807	-0.440351
K83Q P141A Q153E S339A T92S	-2.3614	-3.79123	-3.48421	-3.79123	-2.83509	-3.60702	-3.14211	-3.74737	-2.63333	-3.66842	-4.09825	-1.56316	-4.40526	-1.3	-4.14211
A361V K83Q P141A Q153E Q182L	-4.87895	-5.13333	-6.37895	-6.00175	-6.18596	-5.41404	-4.89649	-4.87018	-5.06316	-5.91404	-4.81754	-5.57193	-4.74737	-4.56316	-4.93158
E150Q K83Q P141A S339A T92S	7.01579	7.19123	8.03333	7.14737	7.33158	6.92807	7.88421	7.18246	6.9807	7.38421	7.33158	7.14737	7.2	7.2	7.1386
P141A Q153E Q182L S339A T92S	-6.39649	-5.62456	-6.25614	-6.3	-5.56316	-5.69474	-5.89649	-6.34386	-5.87018	-4.76491	-5.63333	-6.22105	-4.74737	-6.35263	-5.92281
K83Q P141A Q153E Q182L S339A	-10.5807	-10.1333	-9.59825	-10.6509	-9.42281	-11.2123	-10.0632	-10.3088	-10.2211	-10.607	-10.1333	-11.7211	-9.87895	-10.8351	-10.5982
A361V E150Q K83Q Q153E T92S	-7.31754	-7.0193	-7.84386	-8.01053	-7.59825	-8.3614	-7.44035	-7.77368	-8.0807	-8.45789	-7.72982	-7.8	-8.8	-8.39649	-7.45789
E150Q K83Q Q153E Q182L S339A	-18.8	-19.8877	-19.6596	-19.7825	-19.686	-19.0193	-18.0895	-19.0982	-19.3877	-18.9842	-19.1421	-19.2912	-19.9754	-19.8965	-19.2825
A361V K83Q P141A Q182L S339A	-0.291228	-0.431579	-0.194737	-0.0807018	-0.703509	0.401754	-0.335088	-0.992982	-0.212281	-0.589474	0.314035	-0.712281	0.121053	-1.04561	-0.291228
E150Q K83Q P141A Q153E S339A	-3.10702	-2.09825	-3.60702	-2.66842	-3.77368	-3.62456	-2.29123	-2.61579	-2.97544	-2.66842	-0.791228	-3.44035	-2.50175	-3.17719	-3.01053
E150Q P141A Q153E S339A T92S	1.00702	0.761404	1.47193	1.71754	1.46316	1.23509	0.805263	0.7	0.498246	1.34912	0.822807	0.612281	0.568421	1.08596	1.20877
A361V E150Q K83Q Q153E S339A	-12.6158	-13.6333	-14.5807	-9.38772	-12.0456	-13.7211	-11.9404	-13.414	-13.0105	-13.2474	-13.3175	-14.4754	-13.9667	-10.7474	-13.0281
A361V K83Q Q182L S339A T92S	-9.89649	-9.21228	-9.69474	-10.0456	-10.0632	-9.7386	-9.35263	-9.87895	-9.63333	-9.65965	-9.67719	-9.95789	-9.71228	-10.2035	-10.1772
A361V E150Q K83Q Q182L S339A	-9.34386	-8.76491	-9.13333	-9.17719	-8.51053	-9.55439	-9.05439	-8.53684	-9.58947	-8.62456	-9.31754	-9.44035	-9.24737	-9.82632	-8.66842
A361V E150Q Q153E Q182L S339A	-15.2561	-14.5632	-15.6509	-14.8526	-14.8965	-14.9842	-14.7123	-15.1596	-15.3965	-14.8263	-15.9228	-14.9579	-16.0281	-15.686	-16.5193
A361V P141A Q153E Q182L S339A	-6.13333	-5.91404	-5.17719	-6.75614	-6.72982	-6.04561	-5.42281	-5.56316	-5.57193	-6.52807	-5.20351	-5.65088	-5.81754	-4.8614	-6.03684
A361V Q153E Q182L S339A T92S	-14.5193	-15.7123	-14.5982	-16.0193	-15.8	-16.1947	-15.5982	-16.3263	-15.9842	-16.2211	-16.2737	-15.6333	-15.8702	-16.0544	-14.8175
E150Q K83Q P141A Q182L S339A	0.287719	-0.317544	0.419298	0.489474	0.401754	1.01579	0.0157895	0.366667	0.849123	0.761404	0.92807	0.47193	0.296491	-0.414035	0.568421
A361V K83Q P141A Q153E S339A	-4.52807	-4.13333	-4.43158	-4.57193	-4.71228	-3.65965	-4.57193	-3.95789	-4.59825	-4.02807	-3.63333	-3.54561	-3.57193	-4.13333	-3.81754
E150Q Q153E Q182L S339A T92S	-15.0368	-14.7123	-16.2474	-16.3702	-15.8263	-15.6158	-16.3614	-15.8789	-15.2123	-15.493	-14.8351	-14.7386	-15.2386	-15.6947	-13.7123
A361V E150Q Q153E Q182L T92S	-10.4667	-10.0895	-10.0456	-10.3702	-10.7298	-10.3877	-9.38772	-10.186	-9.96667	-10.0719	-11.0368	-9.64211	-10.493	-10.6684	-11.0105
A361V E150Q P141A S339A T92S	10.7789	10.8667	10.9281	11.007	10.7877	10.9281	10.314	10.8667	10.7088	10.9193	11.1737	10.9193	10.9105	10.814	10.7614
A361V K83Q Q153E S339A T92S	-13.7474	-13.7825	-14.0018	-13.6246	-13.8702	-13.686	-12.9842	-13.0719	-12.993	-13.9404	-13.5632	-13.5105	-13.5193	-13.2737	-12.3702
K83Q P141A Q153E Q182L T92S	-4.18596	-4.58947	-4.44912	-4.50175	-4.57193	-4.09825	-5.29123	-4.0193	-4.0807	-4.17719	-4.60702	-4.70351	-3.5807	-5.04561	-4.54561
A361V E150Q P141A Q153E S339A	1.31404	-0.422807	1.30526	0.463158	1.34912	1.34035	0.375439	0.0859649	1.06842	1.14737	0.673684	1.15614	1.47193	1.40175	1.07719
A361V P141A Q182L S339A T92S	3.49825	3.71754	3.45439	3.50702	3.73509	3.7	3.40175	3.87544	3.6386	3.46316	3.73509	3.62105	3.4193	3.92807	3.45439
A361V P141A Q153E S339A T92S	0.542105	0.2	0.498246	-1.01053	0.585965	0.0157895	-0.536842	-0.703509	0.735088	0.314035	-0.957895	-0.326316	-0.589474	-0.475439	0.980702
A361V E150Q P141A Q153E T92S	6.34912	5.81404	5.64737	4.73509	5.45439	5.86667	6.09474	5.05965	5.71754	6.08596	5.27018	5.82281	5.94561	7.00702	6.40175
A361V E150Q P141A Q182L T92S	9.31404	8.73509	9.47193	9.36667	9.35789	9.72632	9.77895	9.01579	9.4807	9.55088	9.35789	9.35789	9.48947	9.62982	9.33158
E150Q K83Q P141A Q153E Q182L	-4.25614	-3.79123	-4.21228	-4.3614	-4.8614	-5.0807	-3.03684	-4.34386	-3.60702	-4.44912	-4.64211	-4.68596	-3.66842	-4.30877	-5.0807
A361V E150Q K83Q P141A Q153E	2.4193	2.12982	1.66491	1.90175	1.35789	2.29649	1.55965	1.38421	1.84035	1.04211	1.56842	1.58596	1.1386	0.568421	1.54211
A361V K83Q Q153E Q182L T92S	-13.2825	-14.2737	-15.0544	-13.6684	-15.1596	-14.4842	-15.414	-14.5719	-13.5456	-14.7298	-15.1947	-15.0456	-13.7737	-16.0368	-13.8965
A361V K83Q P141A Q153E T92S	2.04211	1.17368	2.77018	0.761404	0.392982	3.9193	1.21754	0.822807	1.33158	1.77895	1.74386	1.29649	2.29649	1.37544	2.08596
A361V K83Q Q153E Q182L S339A	-21.1947	-19.3175	-20.4316	-18.2474	-20.1684	-20.7035	-20.5281	-21.3526	-20.4228	-18.0105	-20.0281	-18.7561	-19.7123	-19.6421	-20.8789
E150Q K83Q Q153E S339A T92S	-12.2298	-12.9053	-13.5281	-12.5105	-12.7123	-11.9491	-12.914	-12.0807	-13.6684	-11.914	-12.4491	-13.493	-13.0544	-11.6158	-14.0018
A361V E150Q P141A Q182L S339A	4.05965	4.19123	4.7614	4.66491	4.83158	4.09474	4.36667	4.20877	4.83158	4.88421	4.33158	4.47193	4.28772	4.15614	4.66491
K83Q Q153E Q182L S339A T92S	-18.2825	-18.7211	-18.8439	-20.3526	-19.9842	-19.2298	-18.914	-18.6772	-20.0281	-18.7386	-19.4053	-19.5105	-19.2912	-20.2912	-19.7123
A361V K83Q P141A Q182L T92S	4.98947	4.97193	5.44561	5.98947	4.78772	4.45439	4.05088	4.51579	5.35789	5.36667	5.37544	5.14737	4.98947	4.65614	5.01579
E150Q P141A Q153E Q182L S339A	-5.20351	-6.24737	-5.99298	-5.15965	-5.70351	-6.14211	-5.53684	-5.51053	-5.27368	-5.76491	-6.13333	-6.76491	-6.12456	-5.79123	-5.89649
E150Q K83Q Q182L S339A T92S	-9.34386	-9.80877	-9.2386	-9.29123	-9.3	-9.28246	-9.15965	-9.0807	-9.35263	-8.87895	-9.41404	-8.75614	-8.90526	-9.22982	-9.60702
A361V E150Q Q153E Q182L S339A T92S	-13.6772	-14.1596	-13.8526	-13.9579	-13.3702	-13.8439	-15.4491	-15.1333	-13.9491	-14.3614	-14.3263	-14.4491	-13.2123	-13.686	-13.4228	-13.6772	-14.1596	-13.8526	-13.9579	-13.3702	-13.8439	-15.4491	-15.1333	-13.9491	-14.3614	-14.3263	-14.4491	-13.2123	-13.686	-13.4228
A361V K83Q P141A Q153E Q182L T92S	-3.79123	-3.45789	-4.3	-3.13333	-5.16842	-2.37895	-1.94912	-3.35263	-3.87018	-3.72982	-4.06316	-4.27368	-3.58947	-3.5193	-1.12456
A361V E150Q P141A Q153E S339A T92S	1.67368	1.56842	0.752632	1.62982	0.550877	0.7	1.88421	1.41053	2.34035	1.81404	1.62982	1.55088	2.49825	1.2614	2.69123
A361V E150Q K83Q P141A Q182L S339A	1.4193	1.47193	1.88421	1.42807	2.34912	2.10351	1.15614	1.46316	1.21754	1.77895	1.4807	1.03333	1.75263	0.936842	1.86667
E150Q P141A Q153E Q182L S339A T92S	-4.3614	-3.22982	-3.70351	-3.95789	-2.97544	-4.67719	-4.12456	-3.97544	-4.82632	-4.43158	-3.71228	-5.14211	-3.98421	-3.30877	-4.32632
A361V E150Q P141A Q182L S339A T92S	5.81404	5.62105	5.88421	5.70877	5.61228	6.23509	5.62982	5.35789	5.68246	5.77018	5.68246	5.51579	5.51579	5.77018	5.84035
A361V P141A Q153E Q182L S339A T92S	-5.94035	-4.54561	-4.22982	-5.98421	-5.94912	-6.37018	-5.59825	-4.89649	-5.21228	-5.45789	-4.82632	-5.39649	-4.47544	-4.92281	-5.81754
A361V E150Q P141A Q153E Q182L T92S	0.545698	1.12682	1.24822	0.163601	1.10228	0.471332	1.82869	1.00546	-0.137963	0.805958	0.845647	1.76694	1.34188	1.16419	1.50237
E150Q K83Q P141A Q153E Q182L T92S	-3.23052	-1.092	-1.87282	-3.10139	-0.961132	-2.8003	-2.6598	-1.37519	-2.19276	-2.13735	-3.13568	-2.35127	-1.51598	-2.78668	-2.8979
K83Q P141A Q153E Q182L S339A T92S	-8.50175	-9.37018	-8.35263	-8.65965	-8.08947	-7.5807	-7.17719	-8.61579	-7.60702	-7.96667	-9.18596	-7.20351	-9.07193	-7.5807	-8.20351	-8.72105	-8.68596	-8.72105	-8.40526	-9.06316	-9.39649	-9.47544	-8.2386	-7.95789	-8.28246	-8.37018	-7.46667	-8.93158	-8.70351	-7.25614	-9.19474	-9.72982	-9.31754	-8.53684	-8.32632	-9.53684	-8.82632	-8.64211	-8.02807	-7.68596	-9.57193	-9.65088	-8.76491	-9.01053	-8.37895	-9.58947	-8.43158	-7.58947	-8.83509
A361V E150Q K83Q Q153E S339A T92S	-12.4667	-10.8526	-11.8965	-10.3439	-10.1947	-10.5281	-11.4316	-12.0632	-11.8789	-12.0105	-12.2386	-11.4228	-11.2649	-12.5544	-10.2474
E150Q K83Q P141A Q153E S339A T92S	-1.30877	-1.51053	-2.7386	-2.53684	-1.35263	-1.93158	-1.66842	-2.95789	-1.57193	-3.44912	-2.15965	-1.55439	-0.922807	-2.51053	-2.71228
A361V E150Q K83Q Q182L S339A T92S	-7.52807	-8.22982	-7.55439	-7.94912	-7.56316	-8.68596	-8.42281	-8.33509	-7.57193	-7.49298	-7.64211	-7.92281	-7.89649	-8.0193	-8.20351
A361V K83Q P141A Q182L S339A T92S	0.480702	0.0421053	0.989474	1.32281	1.30526	1.38421	1.08596	0.892982	0.480702	0.542105	1.10351	1.05965	2.12105	0.857895	0.884211
A361V K83Q P141A Q153E Q182L S339A	-9.11579	-9.93158	-9.69474	-8.57193	-8.37895	-8.56316	-8.77368	-8.28246	-9.94912	-9.04561	-8.94035	-7.80877	-8.24737	-9.42281	-9.77368
A361V E150Q K83Q Q153E Q182L T92S	-12.0719	-12.5193	-12.9228	-13.5632	-13.8	-12.6158	-13.2123	-12.607	-12.9667	-12.6333	-13.8614	-13.8526	-14.0632	-12.2211	-12.8702
A361V K83Q P141A Q153E S339A T92S	-2.5807	-2.44912	-4.3614	-2.98421	-2.95789	-4.01053	-1.97544	-2.32632	-3.21228	-2.37895	-2.93158	-3.78246	-1.90526	-3.11579	-2.51053
A361V E150Q K83Q P141A Q153E T92S	3.25263	3.4807	4.49825	1.67368	2.9193	2.7614	3.12105	4.42807	3.05088	5.37544	4.4193	3.99825	4.64737	4.23509	3.71754
E150Q K83Q P141A Q153E Q182L S339A	-8.29123	-9.19474	-8.7386	-9.16842	-7.57193	-8.18596	-8.17719	-8.72982	-8.99298	-8.09825	-7.91404	-7.19474	-7.81754	-8.50175	-9.15088
A361V E150Q P141A Q153E Q182L S339A	-4.05439	-4.37018	-3.84386	-4.46667	-3.11579	-5.20351	-5.22105	-5.02807	-4.12456	-3.47544	-4.60702	-3.68596	-3.99298	-4.82632	-3.95789
E150Q K83Q Q153E Q182L S339A T92S	-18.0193	-17.4404	-17.0368	-18.5193	-16.7912	-17.5368	-15.7649	-16.3263	-18.1333	-17.914	-18.6596	-17.2561	-17.3088	-17.9053	-16.914
A361V E150Q K83Q P141A Q153E S339A	-2.8614	-1.22982	-3.42281	-2.81754	-2.17719	-1.69474	-0.914035	-2.44035	-1.01053	-3.0193	-1.00175	-2.25614	-2.90526	-1.99298	-1.95789
A361V K83Q Q153E Q182L S339A T92S	-18.9754	-18.2649	-18.5544	-19.1772	-18.7035	-18.0368	-17.9579	-19.3263	-19.3351	-18.5193	-18.6947	-19.9842	-18.1246	-18.5982	-17.5018
A361V E150Q K83Q P141A Q182L T92S	7.02456	7.1386	6.53333	6.4193	6.93684	7.15614	7.14737	6.73509	6.57719	6.73509	5.86667	7.2	6.98947	7.40175	6.4193
E150Q K83Q P141A Q182L S339A T92S	2.23509	2.14737	1.65614	2.00702	1.93684	1.45439	3.08596	2.12982	1.90175	1.77018	1.47193	2.06842	2.00702	2.10351	1.79649
A361V E150Q K83Q P141A S339A T92S	7.23509	8.01579	8.43684	8.85789	8.67368	8.00702	8.29649	7.9193	8.54211	7.79649	7.47193	8.10351	8.96316	8.16491	8.28772
A361V E150Q K83Q Q153E Q182L S339A	-19.3439	-18.5895	-18.1509	-18.1333	-18.6421	-18.0368	-20.2298	-18.5982	-18.607	-18.6684	-18.3	-19.0018	-18.9228	-18.7386	-19.4754
A361V E150Q K83Q P141A Q153E Q182L	-4.00175	-3.64211	-3.64211	-5.25614	-4.20351	-4.87018	-4.27368	-3.32632	-3.93158	-3.66842	-3.8	-3.48421	-4.63333	-4.15088	-3.64211
A361V E150Q P141A Q153E Q182L S339A T92S	-2.49298	-4.5193	-4.06316	-3.04561	-3.59825	-3.94912	-3.56316	-3.32632	-3.22105	-3.66842	-3.20351	-3.52807	-3.35263	-3.08947	-3.57193
A361V E150Q K83Q P141A Q153E Q182L S339A	-6.94912	-6.96667	-6.14211	-7.13333	-8.25614	-7.38772	-6.68596	-8.68596	-7.05439	-8.37018	-8.09825	-7.75614	-7.46667	-5.52807	-6.32632
A361V E150Q K83Q P141A Q153E Q182L T92S	-0.446139	-1.22518	-0.899868	-1.65099	-1.47146	0.555704	0.847014	-0.279489	-0.932211	-1.09397	-0.276943	-2.5521	-0.644661	0.0992044	-1.96132
A361V K83Q P141A Q153E Q182L S339A T92S	-8.05439	-7.28246	-6.94912	-8.68596	-8.63333	-8.95789	-8.22105	-9.22982	-8.37895	-7.42281	-8.13333	-8.85263	-6.74737	-6.80877	-6.44035
A361V E150Q K83Q P141A Q153E S339A T92S	-2.03684	1.06842	-0.729825	-0.466667	-0.115789	-0.668421	-0.721053	-1.07193	-0.773684	-0.107018	-0.624561	-0.291228	0.954386	-1.37895	1.14737
E150Q K83Q P141A Q153E Q182L S339A T92S	-7.90526	-6.54561	-7.19474	-4.02807	-7.3	-7.65965	-7.81754	-6.8	-6.82632	-6.80877	-6.97544	-8.13333	-6.95789	-7.96667	-7.66842
A361V E150Q K83Q P141A Q182L S339A T92S	3.67368	2.9807	3.43684	2.78772	3.25263	3.28772	2.77018	2.71754	3.12105	2.45439	3.12982	3.82281	2.55088	2.80526	3.34912
A361V E150Q K83Q Q153E Q182L S339A T92S	-17.4228	-16.9754	-17.7211	-16.4754	-16.7737	-17.414	-17.7386	-17.3088	-17.2737	-16.7912	-17.9842	-17.3614	-16.6509	-16.686	-16.3965
A361V E150Q K83Q P141A Q153E Q182L S339A T92S	-4.54561	-5.99298	-4.5193	-3.38772	-7.21228	-5.72105	-6.06316	-5.94912	-4.5193	-6.50175	-6.14211	-4.83509	-5.31754	-4.41404	-7.04561
E150Q G101R S339A	1.4807	2.21754	1.65614	1.56842	1.58596	2.29649	1.30526	1.05088	1.44561	2.01579	2.29649	1.34035	1.25263	1.33158	1.34912	0.884211	1.45439	0.796491	1.50702	2.00702	0.901754	2.57719	1.06842	1.08596	1.59474	2.38421	1.09474	1.05965	1.16491	2.12105	2.34035	0.331579	2.20877	1.02456	1.06842	1.23509	1.99825	1.31404	0.252632	1.78772	2.03333	0.577193	2.00702	0.173684	1.29649	1.31404	0.875439	-0.25614	1.71754
A361V G101S Q153E Q80R	-4.61579	-5.14211	-5.88772	-6.42281	-5.37895	-4.55439	-6.18596	-5.39649	-5.58947	-5.29123	-5.17719	-5.16842	-5.65965	-5.16842	-3.3614	-6.18596	-4.44912	-6.49298	-7.15088	-7.72982	-5.0193	-6.11579	-5.44035	-6.37018	-6.49298	-5.97544	-4.97544	-4.28246	-6.09825	-7.11579	-5.42281	-7.18596	-6.14211	-6.22982	-5.30877	-6.17719	-7.0193	-5.91404	-5.28246	-5.39649	-6.31754	-5.77368	-4.03684	-5.93158	-4.97544	-6.66842	-6.28246	-7.43158	-6.31754
G101R K83Q P141A Q153E Q182L S339A T92S	-2.3614	-2.85263	-2.89649	-1.64211	-2.5193	-3.58947	-3.34386	-3.37018	-2.31754	-3.24737	-1.21228	-2.05439	-3.22982	-2.87018	-1.8614	-2.27368	-0.940351	-2.11579	-4.34386	-1.40526	-4.15965	-1.84386	-4.69474	-3.16842	-4.65965	-2.80877	-4.06316	-2.09825	-3.57193	-2.24737	-2.95789	-2.45789	-3.74737	-5.66842	-1.84386	-2.68596	-3.68596	-3.00175	-1.79123	-4.30877	-4.90526	-3.72105	-2.64211	-3.92281	-2.49298	-3.75614	-2.67719	-1.77368	-3.8614
D338H E145D S339A	50.9281	50.7526	52.6474	48.6561	50.2702	49.3754	50.3404	51.0158	51.4632	51.0947	48.393	52.9105	51.4982	52.9895	50.7439	50.6737	50.1825	52.5246	49.7877	51.3754
P141A Q125R Q153E	-1.37018	-0.510526	-1.20351	-0.054386	-2.02807	-3.87895	-3.62456	1.50702	-2.39649	-1.5193	-0.115789	-0.677193	-2.58947	-0.264912	0.112281	-2.89649	-1.21228	-0.054386	-1.43158	-0.773684
E150Q Q153E S339A T92A	-12.8088	-11.3	-11.6684	-12.4053	-10.914	-11.8351	-11.0456	-10.5281	-11.414	-11.8263	-12.2912	-11.8526	-11.9228	-12.0018	-11.4053	-11.3351	-11.493	-11.4754	-12.0456	-10.9404
E150Q G101R S339A T419S	8.95439	10.8491	10.4018	7.88421	-0.835088	10.1825	10.3053	1.73509	8.38421	10.7789	6.16491	9.27895	10.0246	0.480702	6.19123	8.27895	9.4807	9.6386	9.32281	5.99825
A318V F242L R216H V3I	53.7263	58.1035	51.1561	54.6649	54.086	53.7263	58.1035	51.1561	54.6649	54.086	51.9105	49.5421	51.893	54.4281	52.9105	47.7614	52.6474	56.2965	58.1035	56.7526
E150Q E8Q Q153E S339A T92N	-12.4404	-12.493	-12.2386	-11.4842	-12.0632	-12.4754	-12.9842	-11.3088	-10.7386	-13.3877	-12.7211	-12.5193	-12.1421	-13.0018	-12.5456	-13.1684	-11.8614	-11.5105	-10.9754	-10.9667
D209E E150Q E178K N98D Q372H R181C	20.4456	25.5246	24.4719	23.1561	22.4368	23.1561	21.4368	23.586	22.2789	23.0421	23.8053	20.1737	23.5772	23.3579	22.6912	24.4193	22.6386	22.4368	22.4895	21.8579
A361V G101S Q153E Q182R Q392H Q80R	-1.93158	-5.44912	-1.94912	-4.29123	-5.19474	-2.87895	-4.27368	-7.07193	-5.12456	-4.84386	-5.46667	-2.5193	-1.72105	-3.55439	-4.55439	-4.64211	-5.22982	-3.72105	-7.08947	-4.96667
A361V D391N E150A P141A Q153E T92S	22.1123	23.6561	23.5158	23.5947	22.9544	22.0333	22.9281	24.7175	22.6211	23.4018	21.2526	23.4281	21.5333	23.9807	22.7439	23.1561	22.5509	23.5246	25.893	21.7
G101R K83Q P141A Q153E Q182L Q380P Q80K S339A T92S	-17.9404	-19.5632	-17.2123	-19.9754	-19.4579	-17.9404	-19.5632	-17.2123	-19.9754	-19.4579	-17.4667	-19.4579	-20.3263	-17.3351	-19.4053	-18.6772	-18.9228	-18.8526	-20.7123	-20.2211
A361V D154N D338N E150Q H388Q K83Q M424I N90K P317S Q153E S336T S339A T144N V333I Y102S	69.8228	71.6912	68.0596	69.007	75.6912	69.8228	71.6912	68.0596	69.007	75.6912	66.7175	71.0596	65.9719	73.0596	72.6912	69.314	74.8053	69.6035	76.507	69.6649
[truncated: 136 more columns]

## Sheet: FoldX Random Data
FoldX data for Random mutations	DDG
Haplotype	Replica –>
I24T	24.0246	25.0421	24.893	28.6298	24.9281	24.8754	24.0246	24.007	25.1825	24.6386	24.6561	26.2088	26.6211	26.2789	23.7614
P138T	29.4895	29.4018	29.5772	29.4719	29.6561	29.5158	29.4982	29.6737	29.5947	29.7789	29.7789	29.4105	29.586	29.5947	29.586
P34A	4.84035	4.85789	4.83158	4.85789	4.88421	4.87544	4.84035	4.89298	4.85789	4.85789	4.86667	4.87544	4.84912	4.86667	4.86667
E178A	-1.92281	-2.20351	-2.79123	-2.31754	-2.55439	-2.44035	-2.14211	-1.89649	-2.76491	-2.18596	-1.81754	-2.48421	-2.08947	-2.47544	-2.15088
D316G	47.7965	49.3228	47.7526	47.9105	48.8579	48.4895	50.0246	47.5596	48.507	48.4895	48.9982	49.007	48.5772	48.6649	49.1561
L399S	20.3404	19.4018	19.4193	19.6298	19.3316	18.4807	19.6211	17.8316	18.7439	19.5947	19.1561	18.2702	20.0158	18.9544	19.0333
R214C	-2.52807	-2.87018	-2.18596	-2.46667	-2.8614	-2.06316	-3.70351	-2.54561	-2.44912	-2.09825	-2.18596	-2.78246	-2.99298	-3.44912	-3.07193
H16L	8.20877	9.38421	9.42807	10.1386	9.51579	8.24386	9.20877	9.73509	9.50702	9.35789	9.12105	9.66491	9.06842	8.43684	8.40175
L27H	31.7088	31.6912	31.7439	31.7351	31.6825	31.7351	31.7702	31.6825	31.7088	31.7439	31.7614	31.7614	31.7263	31.6912	31.7088
M140T	41.7965	40.7088	41.5421	41.2526	41.1386	41.1825	42.3667	41.2789	42.6561	41.1474	42.1561	40.7789	41.1386	41.5947	41.086
A307P	-12.9053	-12.9667	-12.8526	-13.1421	-12.8789	-13.0018	-12.9228	-12.9579	-12.914	-12.8351	-12.8789	-12.9053	-12.8	-13.0368	-12.8702
G126C	17.5596	15.8667	15.7088	18.0421	15.4105	17.814	15.9456	17.393	17.2877	16.9807	16.4281	17.2789	15.7789	16.4281	17.8316
L20V	7.89298	7.89298	7.85789	7.95439	7.84912	7.9807	7.84912	7.98947	8.05965	7.88421	7.90175	7.97193	8.07719	7.87544	7.84912
Y268C	39.1298	38.6825	38.7614	38.7702	38.7877	38.8316	38.6737	39.0421	38.9544	38.5333	38.9368	38.7263	38.9807	38.6825	38.9281
Y413F	-7.40526	-7.30877	-7.41404	-7.44912	-7.41404	-7.43158	-7.44035	-7.37018	-7.38772	-7.43158	-7.3614	-7.42281	-7.37895	-7.3	-7.16842
A314V	11.6649	13.8053	9.53333	11.4895	11.393	12.507	13.7789	13.1211	11.393	13.8491	12.4982	13.1912	11.8842	10.5246	11.8404
L109F	100.875	100.218	102.077	100.288	99.4281	99.9807	100.796	100.481	102.34	103.332	101.261	104.463	100.174	103.753	102.525
F108L	46.5596	47.9456	51.9632	42.8491	55.7351	32.314	51.8754	40.8404	30.6298	55.2439	60.7439	33.3404	25.7702	47.7526	39.8842
F135Y	18.6825	18.8228	18.2439	18.4018	18.4807	19.1123	18.1123	18.8667	18.6298	18.6825	18.4281	18.4895	18.6211	18.7263	18.1912
R386S	4.2	5.17368	4.7614	7.27895	4.92807	3.4193	4.70877	3.91053	3.51579	5.40175	5.86667	3.99825	5.94561	4.45439	4.62982
G262S	31.2088	38.1298	34.586	35.0246	36.3842	34.6561	36.0158	32.5596	32.4895	32.2088	38.6211	36.8667	35.6474	31.9807	37.9632
R352S	15.7789	15.9456	16.2789	17.6474	15.7088	17.1211	16.8228	17.9632	18.0246	17.2965	22.9719	17.0947	15.4982	16.5158	16.9105
V89A	10.814	10.8228	10.8228	10.8491	10.8404	10.8579	10.7965	10.7877	10.7614	10.7175	10.8754	10.8053	10.9544	10.7439	10.7965
I345V	8.24386	8.00702	8.17368	8.23509	8.2614	8.10351	8.32281	8.39298	8.10351	8.36667	8.12982	7.98947	8.23509	8.10351	8.21754
R263G	20.9368	23.3579	22.6123	22.314	23.7702	23.1123	25.0158	24.4281	22.2351	22.8053	22.2965	21.8842	21.4807	22.0421	23.8053
G251E	157.674	159.674	160.709	156.235	153.147	157.068	156.016	155.647	159.858	153.007	156.147	153.235	152.911	154.639	158.674
D13A	2.97193	2.38421	2.67368	2.93684	2.97193	3.46316	3.49825	3.23509	3.51579	2.92807	3.19123	2.71754	1.73509	3.2614	2.91053
G78S	34.2526	34.3404	34.3667	34.2702	34.5509	34.9105	35.2263	34.6825	34.6474	34.3491	34.2789	34.6912	33.4105	34.086	34.2965
I299T	22.586	21.8754	24.6649	22.7614	19.6912	23.0596	24.7439	21.4632	21.9018	24.1561	24.3579	25.7	22.7614	22.2263	22.5158
L400S	26.2877	26.6386	26.9105	26.9456	27.2	27.1035	26.5246	26.9982	26.3754	26.9982	27.1035	26.4807	27.0246	26.6211	26.6649
N201D	13.4544	13.007	13.1123	13.0947	13.0333	13.3053	13.1386	12.9719	13.007	13.007	12.9544	13.0509	13.1298	12.893	13.0333
D229V	35.4368	33.5509	34.1649	35.2614	32.3491	34.2614	34.8228	34.4544	34.3491	34.2614	36.0509	34.7175	35.314	34.6737	35.6912
P172L	29.2877	30.0596	31.2351	28.1737	29.3316	30.314	27.9368	29.7	29.5947	32.9456	30.4105	30.0421	30.8842	31.0596	29.5947
A171V	41.3053	38.8579	39.9105	39.9018	42.1649	40.6298	39.4193	40.0246	40.7	41.0947	39.5421	41.7614	39.5947	39.9281	41.2351
D253N	-3.00175	-0.677193	-2.92281	-4.3614	-2.63333	-4.89649	-5.44035	-9.02807	-5.50175	-2.44912	-1.01053	-5.30877	-3.47544	-5.22982	-4.97544
G224A	22.8754	23.4982	22.2526	23.1123	23.4544	23.6211	22.4281	23.1123	22.393	22.4456	21.9368	23.4719	22.9895	22.9105	21.9544
P93R	15.814	15.9632	15.1211	16.4632	14.9368	14.9105	14.8404	15.393	15.3842	13.9456	14.1825	14.2702	14.9982	14.8754	15.2
G251R	129.077	127.963	137.296	139.674	140.367	145.428	136.516	130.884	133.621	135.884	144.489	143.937	136.875	140.06	132.419
R161H	62.4456	66.8404	63.4018	63.5772	68.5772	71.0509	62.7439	66.3491	63.6474	64.7175	65.3842	67.9807	65.5333	67.2702	61.4105
V272L	11.5509	12.4632	12.5947	12.2351	13.3667	10.5421	11.2702	12.8579	12.6035	11.3842	11.9018	12.1649	12.5333	11.5772	12.4018
Y215H	43.8579	45.1211	43.8053	44.2175	45.393	46.007	45.0158	43.8842	46.7439	45.4368	45.6561	46.7965	45.3228	44.393	44.5158
K342R	5.34035	6.48947	7.79649	7.33158	6.80526	7.21754	6.1386	6.51579	7.11228	7.35789	6.75263	6.37544	7.52456	8.18246	7.99825
V383G	28.5246	28.5246	28.5509	28.4456	28.5421	28.4807	28.5421	28.5333	28.5246	28.5333	28.5246	28.5246	28.5421	28.5246	28.5333
G194A	6.08596	5.6386	4.18246	6.21754	4.78772	5.2	5.75263	5.81404	6.22632	6.7	5.73509	6.15614	6.65614	5.07719	4.94561
Y199F	-6.08947	-4.0807	-2.78246	-2.91404	-3.60702	-6.35263	-3.87895	-5.07193	-4.62456	-4.55439	-2.08947	-3.97544	0.00701754	-3.21228	-3.58947
E207G	10.9105	6.9807	11.7789	7.77895	8.97193	8.92807	8.40175	10.7789	9.37544	8.99825	10.2175	11.8491	7.99825	8.40175	12.086
E347A	6.64737	7.12982	6.27018	5.7	5.77018	5.80526	6.42807	7.93684	6.96316	6.05965	7.2614	7.64737	5.48947	7.54211	6.41053
F108L	40.4632	35.0246	45.314	47.7088	26.9281	33.6123	41.4193	30.4895	40.007	56.2088	47.1298	37.6912	49.1298	43.6386	46.7088
T187N	-3.0193	-2.92281	-3.05439	-3.08947	-2.16842	-3.28246	-2.96667	-2.57193	-2.40526	-2.44035	-2.35263	-3.06316	-2.50175	-3.08947	-3.04561
I313M	15.314	14.6211	13.4105	14.2526	13.2088	12.8842	14.4719	13.6649	12.9018	13.1474	13.6035	14.3228	12.6561	13.5509	13.2877
T419A	2.86667	1.58596	2.37544	2.66491	2.33158	1.22632	2.03333	1.40175	2.37544	2.40175	2.7614	2.4807	0.97193	1.93684	1.44561
D209E	1.15614	0.954386	1.15614	1.16491	1.2	2.05965	1.03333	1.50702	1.62105	0.735088	1.68246	1.03333	1.10351	0.989474	0.884211
R326P	41.1211	39.8316	42.0158	38.6561	40.6298	39.2965	40.2965	39.7614	38.4982	40.8316	40.086	41.8228	41.7702	40.6211	38.6737
A346P	-16.5281	-14.9404	-15.6246	-15.1509	-9.67719	-12.5456	-14.7561	-15.5456	-15.5018	-8.66842	-16.3439	-13.9579	-15.8	-14.3175	-13.3702
A48S	4.86667	4.87544	4.91053	4.90175	4.86667	4.85789	4.90175	4.90175	4.91053	4.90175	4.92807	4.86667	4.88421	4.89298	4.91053
D61E	37.3491	43.3053	33.9281	34.7351	37.1561	40.4281	36.4018	32.9719	32.1386	37.1912	39.7175	37.1561	42.2526	32.1561	32.8842
K269I	-3.37895	-2.87018	-3.62456	-3.51053	-2.80877	-3.34386	-3.07193	-3.56316	-2.8614	-3.05439	-2.94035	-3.56316	-3.08947	-1.97544	-3.11579
N147K	-0.492982	-0.52807	-2.58947	-4.29123	-1.06316	-1.15088	-0.238596	-1.84386	-1.25614	-0.808772	0.989474	0.0245614	-0.563158	0.568421	-0.633333
T111R	43.2351	46.007	68.5158	48.4456	49.1474	47.9018	41.0158	49.0596	52.5509	42.7	45.6298	46.4193	49.8842	79.0596	51.4982
P138L	33.6211	33.7877	34.1825	34.4193	33.4105	32.5421	33.1123	34.5772	33.7614	33.6561	33.7	34.6737	33.3667	33.3754	34.5421
Y320D	35.6386	34.7702	38.5947	36.7351	36.086	36.9544	33.393	37.5684	35.8842	37.1298	36.9982	36.4368	36.8842	36.2789	38.3579
S340T	4.74386	4.35789	4.34912	4.65614	4.59474	4.45439	4.7614	4.4807	4.57719	4.42807	4.7	4.6386	4.53333	4.85789	4.25263
E150A	0.673684	0.778947	0.717544	0.717544	0.498246	0.454386	0.621053	0.603509	0.7	0.691228	0.594737	0.708772	0.568421	0.445614	0.489474
G377S	34.7702	34.7702	34.7789	34.9193	34.7351	34.8228	34.7877	34.814	34.7702	34.7351	34.7351	34.7526	34.7439	34.8228	34.9807
I345L	4.7	4.41053	4.70877	4.48947	5.08596	4.45439	4.86667	4.74386	5.03333	5.18246	4.36667	5.08596	4.55965	4.81404	5.16491
A91G	13.1912	13.1737	13.2175	13.1649	13.1649	13.2175	13.2175	13.1825	13.1825	13.1825	13.1737	13.2175	13.1386	13.2175	13.1298
H12D	3.51579	4.69123	5.38421	5.49825	4.48947	4.92807	4.66491	4.69123	3.01579	6.35789	2.75263	4.31404	5.33158	3.81404	5.28772
A59G	2.47193	2.36667	2.39298	2.7	2.27018	2.38421	2.50702	1.50702	2.48947	2.36667	2.38421	2.18246	2.33158	2.4807	2.46316
E327D	10.3404	10.6386	10.8754	10.5333	11.1737	11.2263	11.007	10.6386	10.6386	10.4632	11.2263	11.2526	10.4281	10.7088	10.6474
V410L	7.84912	9.61228	9.72632	9.91053	6.51579	8.57719	11.3667	9.28772	11.5772	8.08596	8.93684	10.6825	7.77895	9.1386	7.68246
V218D	28.8316	28.6211	26.6123	29.0947	28.4281	27.6912	28.3579	28.3316	27.7965	28.1474	27.8667	28.8579	27.6825	29.2175	28.2439
Y362H	26.3754	25.1474	27.9281	21.7351	26.8667	28.5947	25.7439	26.9807	24.6825	25.5772	25.2526	23.6474	27.7175	27.3491	21.7877
F211I	4.07719	1.17368	3.17368	2.45439	5.17368	7.05088	0.507018	-0.580702	-0.966667	-1.55439	-0.650877	6.77018	2.9193	5.18246	4.2
H387Q	7.28772	7.93684	8.55965	9.43684	8.45439	6.65614	10.0509	7.84035	8.77018	6.24386	9.01579	6.74386	7.23509	8.48947	11.007
D378E	9.06842	9.46316	9.20877	8.60351	8.85789	10.1211	9.09474	8.85789	8.96316	9.01579	9.05965	9.43684	8.83158	9.65614	9.69123
D44E	12.6825	13.0246	13.7439	11.9281	12.9807	12.9719	12.7351	12.7351	13.8053	13.6123	14.2	12.6912	13.5246	13.2439	12.7175
K118R	0.717544	-0.782456	2.75263	2.18246	1.43684	1.47193	1.38421	0.138596	-0.0807018	0.147368	0.65614	0.910526	0.296491	0.498246	0.849123
L109V	32.3579	32.5246	32.4719	32.5158	32.4105	32.586	32.2526	32.3667	32.4544	32.2175	32.5772	32.4544	31.8842	32.2965	31.8754
N129T	-3.85263	-3.62456	-3.7386	-4.04561	-3.3	-4.07193	-3.81754	-3.70351	-3.80877	-3.83509	-3.50175	-4.39649	-3.84386	-3.49298	-3.46667
A361P	-16.5193	-17.914	-17.4316	-16.8877	-16.8088	-17.7474	-16.2386	-18.0719	-17.0544	-16.1772	-17.7561	-18.5632	-18.5281	-18.0456	-18.1772
G258S	48.8404	50.0421	50.4018	51.3667	50.7175	49.8579	50.9807	52.2	49.6035	51.1474	49.586	49.5772	50.7263	50.2526	51.3579
K342Q	8.98947	9.11228	8.49825	9.38421	9.15614	9.19123	8.54211	9.10351	9.31404	9.21754	9.34035	8.69123	9.34912	9.1386	9.27018
T419S	0.322807	-0.650877	-2.32632	8.08596	2.91053	4.50702	4.71754	7.7614	3.04211	1.12982	5.19123	4.29649	3.81404	9.11228	2.16491
D378V	19.5509	19.4281	19.5947	19.5509	19.5246	19.7	19.4544	19.4018	19.6035	19.3667	19.3667	19.6737	19.4807	19.6035	19.5158
D44N	12.4281	13.7175	11.9719	14.5772	13.6912	13.6649	11.4018	15.586	12.893	11.3842	15.2526	12.9544	12.5421	15.3053	11.8316
I423M	12.3667	16.3754	15.4544	17.6386	17.9895	19.6386	11.4456	16.8667	17.0509	17.1825	17.2965	16.9456	19.2	19.3053	17.8316
M85I	11.3842	11.4105	13.8053	13.4719	13.2526	13.9018	14.0596	14.4368	14.4719	13.7614	14.0509	12.893	14.0947	13.3491	12.6912
T309P	14.9895	16.6386	14.9018	16.2965	15.2789	15.1211	14.5596	16.1386	14.6912	17.2263	14.5772	15.4105	17.8228	16.4456	16.7439
C163Y	154.7	144.937	159.542	124.34	144.805	157.595	150.875	131.761	149.182	135.832	134.112	134.718	147.989	138.946	127.928
G57D	-9.94035	-8.8614	-8.44035	-8.59825	-7.71228	-8.90526	-7.26491	-7.85263	-7.94912	-8.0193	-7.64211	-8.06316	-8.68596	-7.99298	-8.01053
H270L	9.01579	11.4281	11.7877	9.31404	8.90175	8.12982	12.2175	7.47193	8.61228	10.586	12.0421	11.2702	8.19123	9.79649	12.8491
M183I	12.9544	13.4105	13.4018	13.5684	13.7088	14.7351	13.3842	14.6035	13.7439	13.8316	13.6386	13.4632	13.0509	13.5158	13.3579
R233S	30.3404	30.0947	29.8667	29.4982	30.1737	30.5947	30.086	30.2	30.2614	29.8491	30.2965	30.393	30.314	29.9544	29.9193
P72L	73.1123	66.4632	68.1474	75.086	58.2088	75.1123	76.4193	68.3491	67.2789	67.4982	73.0684	63.5333	71.4281	70.4719	68.1035
A314V L109F	111.454	117.156	116.06	110.428	111.919	110.358	111.542	111.288	114.525	112.568	114.147	115.437	114.998	111.147	114.674
I345V R263G	30.3491	31.314	29.814	31.0158	30.7088	32.4105	30.6123	29.7439	30.8053	32.2175	30.0158	30.9368	31.3491	31.2702	30.2789
D229V P172L	77.7702	76.1912	79.9368	70.5596	73.1825	74.3228	74.0772	77.1825	74.7965	74.086	74.5509	71.5684	76.7439	77.5947	74.7877
A171V D253N	35.4456	35.7	32.7088	36.1649	34.5947	34.6035	34.2702	32.7263	34.5421	35.7439	35.7351	35.8316	37.9719	33.1912	38.4807
K342R V383G	34.7439	34.4982	34.5509	33.0421	34.9544	33.6474	35.3228	35.6386	33.1561	34.1561	34.4632	34.6649	35.0246	34.9456	34.4895
G194A Y199F	1.96316	3.05088	7.34912	1.34912	7.38421	3.27895	7.51579	1.39298	1.66491	0.121053	2.32281	3.12105	3.79649	2.84035	2.66491
I313M T419A	14.6123	15.5246	16.4105	13.7877	15.9807	13.8316	13.4807	14.0596	14.7088	15.2614	14.2263	14.4018	14.9105	15.4281	14.1561
D209E R326P	40.0509	42.3491	41.3842	41.4193	40.1912	43.507	41.1649	38.3228	40.7702	40.1825	40.393	39.3053	39.5596	36.6912	39.8842
P138L Y320D	68.1211	69.8491	69.4632	71.1474	68.2088	70.3404	68.6649	69.4895	69.4807	69.0684	67.5333	70.4105	69.9895	70.4281	72.7351
G377S I345L	39.2789	39.2877	39.6123	39.1211	39.6474	39.3667	40.2351	39.4632	39.6123	38.9895	40.393	39.5333	39.3579	39.6649	39.8053
A91G H12D	18.1386	17.814	18.3842	18.3404	16.3579	18.0246	17.3579	17.0947	19.0596	20.0947	18.1035	15.9281	18.4719	18.3404	15.5509
V218D Y362H	53.2526	55.9807	51.586	53.9193	53.2088	58.4456	53.3491	52.7789	52.7263	52.9105	51.6123	52.1035	51.5947	54.1912	54.7175
C163Y G57D	140.665	125.823	139.639	122.63	128.007	135.744	127.139	133.121	133.867	117.182	145.481	125.665	124.796	138.235	143.2
I24T P138T P34A	60.393	58.7439	60.6474	57.3842	62.2088	59.1737	57.9018	59.0158	58.9456	59.2526	60.0947	59.4018	59.6825	60.3228	61.3053
D316G L399S R214C	65.6035	64.814	68.2614	61.086	66.5333	62.5333	64.4632	63.2088	63.393	64.3053	64.3491	67.5158	64.9105	64.4982	66.086
H16L L27H M140T	83.0509	83.5772	82.3404	82.3579	83.2088	82.2965	82.4281	82.0158	82.3754	82.1474	82.4105	83.393	82.7263	82.0421	80.3667
F108L F135Y R386S	50.7439	45.7526	43.5158	40.5333	51.3053	44.3053	61.1561	46.4018	49.6561	53.9632	48.3667	43.7789	51.6298	50.9018	48.4018
G262S R352S V89A	61.2702	66.8228	60.8404	62.5947	62.4193	61.2439	62.4456	63.0509	62.8053	63.8404	59.7702	66.8316	62.393	62.7175	70.6298
A346P A48S D61E	19.3842	21.6912	22.5246	13.7	25.1912	18.6561	16.7175	16.9105	20.5333	24.6649	16.8754	20.9456	21.7702	22.2439	27.7351
K269I N147K T111R	39.1912	41.8667	45.393	32.814	43.3754	35.4105	41.2088	41.9544	36.8053	35.6211	35.8316	46.2702	47.8842	37.4281	30.6123
A59G E327D V410L	22.0421	21.8667	23.6825	25.2088	21.2877	22.9982	23.9368	26.1211	23.7088	23.9632	23.4456	24.9456	23.1123	24.8842	24.2789
H270L M183I R233S	55.1386	50.0684	49.2877	50.0509	52.4807	50.6386	52.9982	52.814	53.4895	50.3404	50.2789	53.4105	51.7965	51.8404	51.1123
G251R R161H V272L Y215H	263.235	255.235	269.998	266.121	264.016	262.709	263.612	253.507	252.814	259.779	258.156	267.34	266.016	270.77	279.042
E207G E347A F108L T187N	61.3491	49.814	56.3667	74.4281	61.3667	68.0772	60.5509	71.2965	57.2	53.0246	64.2702	51.2263	52.4719	65.4544	87.007
D378E D44E K118R L109V	55.3667	56.1211	56.1123	53.0947	53.2439	57.2614	56.9281	54.7965	53.5684	55.4632	54.2614	57.2439	57.3228	55.007	53.8053
A361P G258S K342Q T419S	49.9456	48.2614	45.9895	50.1561	50.4193	47.5596	46.0684	47.8053	48.086	49.9807	50.0333	45.2526	48.8228	47.4982	49.4368
A307P G126C L20V Y268C Y413F	40.5509	41.1035	43.5158	40.4719	39.1035	42.2965	41.5947	40.1298	41.2439	42.1298	39.3842	42.1912	41.5684	41.5246	38.6123
D13A G78S I299T L400S N201D	100.235	97.9105	100.919	101.533	100.761	100.928	101.832	102.533	99.9632	97.7263	101.63	100.218	100.665	97.7702	96.0772
D378V D44N I423M M85I T309P	80.9544	80.4456	95.6386	72.8053	79.4719	78.5158	75.2877	71.4982	83.9456	86.3579	80.5333	91.1825	75.6035	83.1737	81.9895

## Sheet: Rosetta Ancestrals
Rosetta data for Ancestral Haplotypes
Haplotype	DDG
K83Q	1.009
T92S	0.87
P141A	1.393
E150Q	-2.13
Q153E	2.432
Q182L	-1.521
S339A	-0.52
A361V	-1.349
K83Q T92S	1.744
K83Q P141A	0.256
K83Q E150Q	2.682
K83Q Q153E	3.001
K83Q Q182L	-1.892
K83Q S339A	-0.73
K83Q A361V	-1.263
T92S P141A	0.031
T92S E150Q	0.592
T92S Q153E	1.929
T92S Q182L	1.51
T92S S339A	1.894
T92 SA361V	-0.323
P141A E150Q	-0.745
P141A Q153E	1.573
P141A Q182L	-0.962
P141A S339A	-1.286
P141A A361V	-2.649
E150Q Q153E	2.082
E150Q Q182L	0.508
E150Q S339A	0.593
E150Q A361V	-1.601
Q153E Q182L	-0.019
Q153E S339A	-1.342
Q153E A361V	2.665
Q182L S339A	4.53
Q182 LA361V	-0.015
S339A A361V	1.697
K83Q T92S P141A	1.535
K83Q T92S E150Q	-2.8
K83Q T92S Q153E	0.988
K83Q T92S Q182L	-0.425
K83Q T92S S339A	1.397
K83Q T92S A361V	0.049
K83Q P141A E150Q	0.151
K83Q P141A Q153E	-2.201
K83Q P141A Q182L	0.744
K83Q P141A S339A	0.873
K83Q P141A A361V	-2.064
K83Q E150Q Q153E	-0.506
K83Q E150Q Q182L	-1.421
K83Q E150Q S339A	-1.494
K83Q E150Q A361V	-0.053
K83Q Q153E Q182L	-0.664
K83Q Q153E S339A	-0.832
K83Q Q153E A361V	-2.543
K83Q Q182L S339A	2.481
K83Q Q182L A361V	0.888
K83Q S339A A361V	0.17
T92S P141A E150Q	-0.131
T92S P141A Q153E	2.614
T92S P141A Q182L	-0.155
T92S P141A S339A	-1.286
T92S P141A A361V	-2.426
T92S E150Q Q153E	-2.016
T92S E150Q Q182L	1.32
T92S E150Q S339A	0.635
T92S E150Q A361V	-1.603
T92S Q153E Q182L	1.639
T92S Q153E S339A	2.124
T92S Q153E A361V	0.176
T92S Q182L S339A	2.29
T92S Q182L A361V	-1.284
T92S S339A A361V	-2.233
P141A E150Q Q153E	-2.215
P141A E150Q Q182L	-0.44
P141A E150Q S339A	-1.213
P141A E150Q A361V	-1.492
P141A Q153E Q182L	-2.284
P141A Q153E S339A	-0.659
P141A Q153E A361V	0.032
P141A Q182L S339A	1.351
P141A Q182L A361V	0.35
P141A S339A A361V	-0.938
E150Q Q153E Q182L	-0.446
E150Q Q153E S339A	-0.212
E150Q Q153E A361V	-1.021
E150Q Q182L S339A	-1.324
E150Q Q182L A361V	-3.427
E150Q S339A A361V	-3.246
Q153E Q182L S339A	1.908
Q153E Q182L A361V	0.042
Q153E S339A A361V	-0.837
Q182L S339A A361V	-0.44
K83Q T92S P141A E150Q	1.674
K83Q T92S P141A Q153E	2.579
K83Q T92 SP141A Q182L	-1.223
K83Q T92S P141A S339A	2.641
K83Q T92S P141A A361V	-2.394
K83Q T92S E150Q Q153E	-1.139
K83Q T92 SE150Q Q182L	-2.381
K83Q T92S E150Q S339A	2.171
K83Q T92S E150Q A361V	-3.248
K83Q T92S Q153E Q182L	-0.432
K83Q T92S Q153E S339A	-1.394
K83Q T92S Q153E A361V	-1.03
K83Q T92 SQ182 LS339A	3.693
K83Q T92 SQ182L A361V	0.395
K83Q T92S S339A A361V	3.835
K83Q P141A E150Q Q153E	2.597
K83Q P141A E150Q Q182L	0.012
K83Q P141A E150Q S339A	-1.41
K83Q P141A E150Q A361V	-2.895
K83Q P141A Q153 EQ182L	0.296
K83Q P141A Q153E S339A	2.055
K83Q P141A Q153E A361V	-1.081
K83Q P141A Q182L S339A	-1.074
K83Q P141A Q182L A361V	-1.76
K83Q P141A S339 AA361V	-1.024
K83Q E150Q Q153E Q182L	-1.215
K83Q E150Q Q153E S339A	-0.073
K83Q E150Q Q153E A361V	-2.689
K83Q E150Q Q182 LS339A	1.594
K83Q E150Q Q182L A361V	-0.105
K83Q E150Q S339A A361V	0.129
K83Q Q153E Q182L S339A	2.406
K83Q Q153E Q182L A361V	-1.062
K83Q Q153E S339A A361V	-2.514
K83Q Q182L S339A A361V	-2.006
T92S P141A E150Q Q153E	-0.504
T92S P141A E150Q Q182L	1.076
T92S P141A E150Q S339A	1.139
T92S P141A E150Q A361V	-1.833
T92S P141A Q153E Q182L	-1.823
T92S P141A Q153E S339A	2.843
T92S P141A Q153E A361V	3.524
T92S P141A Q182L S339A	-0.021
T92S P141A Q182L A361V	-0.713
T92S P141A S339A A361V	1.477
T92S E150Q Q153E Q182L	-0.873
T92S E150Q Q153E S339A	0.887
T92S E150Q Q153E A361V	0.123
T92S E150Q Q182L S339A	-1.041
T92S E150Q Q182L A361V	-3.165
T92S E150Q S339A A361V	0.769
T92S Q153E Q182L S339A	-0.286
T92S Q153E Q182L A361V	1.204
T92S Q153E S339A A361V	0.393
T92S Q182L S339A A361V	0.605
P141A E150Q Q153E Q182L	-0.863
P141A E150Q Q153E S339A	-0.866
P141A E150Q Q153E A361V	-1.102
P141A E150Q Q182L S339A	-0.604
P141A E150Q Q182L A361V	-0.965
P141A E150Q S339A A361V	-0.586
P141A Q153E Q182L S339A	-0.268
P141A Q153E Q182L A361V	0.261
P141A Q153E S339A A361V	0.634
P141A Q182L S339A A361V	0.924
E150Q Q153E Q182L S339A	0.158
E150Q Q153E Q182L A361V	-1.79
E150Q Q153E S339A A361V	-0.494
E150Q Q182L S339A A361V	-1.096
Q153E Q182L S339A A361V	-2.658
K83Q T92S P141A E150Q Q153E	0.729
K83Q T92S P141A E150Q Q182L	0.935
K83Q T92S P141A E150Q S339A	-0.431
K83Q T92S P141A E150Q A361V	-0.415
K83Q T92S P141A Q153E Q182L	3.241
K83Q T92S P141A Q153E S339A	2.198
K83Q T92S P141A Q153E A361V	0.329
K83Q T92S P141A Q182L S339A	0.466
K83Q T92S P141A Q182L A361V	-2.227
K83Q T92S P141A S339A A361V	-1.172
K83Q T92S E150Q Q153E Q182L	-0.935
K83Q T92S E150Q Q153E S339A	0.71
K83Q T92S E150Q Q153E A361V	-0.853
K83Q T92S E150Q Q182L S339A	1.251
K83Q T92S E150Q Q182L A361V	1.336
K83Q T92S E150Q S339A A361V	0.979
K83Q T92S Q153E Q182L S339A	0.01
K83Q T92S Q153E Q182L A361V	0.625
K83Q T92S Q153E S339A A361V	-0.621
K83Q T92S Q182L S339A A361V	-1.539
K83Q P141A E150Q Q153E Q182L	-2.276
K83Q P141A E150Q Q153E S339A	-1.332
K83Q P141A E150Q Q153E A361V	-1.488
K83Q P141A E150Q Q182L S339A	-1.069
K83Q P141A E150Q Q182L A361V	-4.556
K83Q P141A E150Q S339A A361V	-2.3
K83Q P141A Q153E Q182L S339A	0.836
K83Q P141A Q153E Q182L A361V	-0.347
K83Q P141A Q153E S339A A361V	-0.31
K83Q P141A Q182L S339A A361V	-0.45
K83Q E150Q Q153E Q182L S339A	-0.654
K83Q E150Q Q153E Q182L A361V	-0.69
K83Q E150Q Q153E S339A A361V	0.264
K83Q E150Q Q182L S339A A361V	0.926
K83Q Q153E Q182L S339A A361V	0.359
T92S P141A E150Q Q153E Q182L	0.89
T92S P141A E150Q Q153E S339A	-0.241
T92S P141A E150Q Q153E A361V	0.357
T92S P141A E150Q Q182L S339A	2.549
T92S P141A E150Q Q182L A361V	-0.186
T92S P141A E150Q S339A A361V	1.269
T92S P141A Q153E Q182L S339A	0.203
T92S P141A Q153E Q182L A361V	0.366
T92S P141A Q153E S339A A361V	1.411
T92S P141A Q182L S339A A361V	-0.243
T92S E150Q Q153E Q182L S339A	-0.636
T92S E150Q Q153E Q182L A361V	-0.402
T92S E150Q Q153E S339A A361V	-1.455
T92S E150Q Q182L S339A A361V	0.937
T92S Q153E Q182L S339A A361V	0.567
P141A E150Q Q153E Q182L S339A	-0.539
P141A E150Q Q153E Q182L A361V	-1.874
P141A E150Q Q153E S339A A361V	0.06
P141A E150Q Q182L S339A A361V	-1.067
P141A Q153E Q182L S339A A361V	1.877
E150Q Q153E Q182L S339A A361V	-0.912
K83Q T92S P141A E150Q Q153E Q182L	-0.643
K83Q T92S P141A E150Q Q153E S339A	0.022
K83Q T92S P141A E150Q Q153E A361V	-1.888
K83Q T92S P141A E150Q Q182L S339A	-0.82
K83Q T92S P141A E150Q Q182L A361V	-2.388
K83Q T92S P141A E150Q S339A A361V	0.305
K83Q T92S P141A Q153E Q182L S339A	0.976
K83Q T92S P141A Q153E Q182L A361V	-1.16
K83Q T92S P141A Q153E S339A A361V	-0.953
K83Q T92S P141A Q182L S339A A361V	-0.124
K83Q T92S E150Q Q153E Q182L S339A	-0.417
K83Q T92S E150Q Q153E Q182L A361V	-3.493
K83Q T92S E150Q Q153E S339A A361V	-0.027
K83Q T92S E150Q Q182L S339A A361V	-1.833
K83Q T92S Q153E Q182L S339A A361V	1.76
K83Q P141A E150Q Q153E Q182L S339A	2.891
K83Q P141A E150Q Q153E Q182L A361V	-2.01
K83Q P141A E150Q Q153E S339A A361V	-1.623
K83Q P141A E150Q Q182L S339A A361V	-0.91
K83Q P141A Q153E Q182L S339A A361V	0.631
K83Q E150Q Q153E Q182L S339A A361V	-2.436
T92S P141A E150Q Q153E Q182L S339A	-1.441
T92S P141A E150Q Q153E Q182L A361V	-0.438
T92S P141A E150Q Q153E S339A A361V	0.819
T92S P141A E150Q Q182L S339A A361V	0.556
T92S P141A Q153E Q182L S339A A361V	2.192
T92S E150Q Q153E Q182L S339A A361V	1.818
P141A E150Q Q153E Q182L S339A A361V	0.187
K83Q T92S P141A E150Q Q153E Q182L S339A	0.142
K83Q T92S P141A E150Q Q153E Q182L A361V	-0.88
K83Q T92S P141A E150Q Q153E S339A A361V	-1.636
K83Q T92S P141A E150Q Q182L S339A A361V	1.317
K83Q T92S P141A Q153E Q182L S339A A361V	-0.667
K83Q T92S E150Q Q153E Q182L S339A A361V	-1.477
K83Q P141A E150Q Q153E Q182L S339A A361V	0.088
T92S P141A E150Q Q153E Q182L S339A A361V	3.394
K83Q T92S P141A E150Q Q153E Q182L S339A A361V	0.486

## Sheet: Fitness Measurements
Fitness data for recovered haplotypes
Haplotype	Absolute Fitness	Std Dev	Rel. Fiteness ART	Std Dev	Rel. Fitness SS	Std Dev
K83Q	7.06642	0.180998	1	0.0253	1.03	0.0270439
T92S	6.34555	0.54528	1.01	0.0251	1.01	0.0376853
P141A	6.55993	0.451172	1.01	0.0465	1.07	0.077571
Q153E	6.30161	0.215677	0.959	0.0136	0.995	0.0382024
Q182L	6.05997	0.477412	1.05	0.0357	1	0.107747
S339A	6.79261	0.210327	1.02	0.042	1	0.0528582
A361V	6.46554	0.518906	1.04	0.0835	0.979	0.0568712
K83Q T92S P141A E150Q Q153E Q182L S339A A361V	6.0849	0.520869	1.02	0.0112	0.912	0.0517443
ART	6.35	0.619576	1	0	0.989	0.0769352
A318V F242L R216H V3I (SS PhiX174)	6.43	0.442134	1.02	0.0844048	1	0
